# Supplementary material for: Genomic epidemiology of Iranian Bordetella pertussis: 50 years after the implementation of whole cell vaccine
Source: Emerg Microbes Infect. 2019 Sep 22;8(1):1416–27. doi: 10.1080/22221751.2019.1665479 (PMC6764348; doi:10.1080/22221751.2019.1665479)
Supplement: Supplemental Material [file TEMI_A_1665479_SM4887.zip]

Archive with 5 entries (5 files):
- Supplementary_file_1_updated.xlsx
- Supplementary_file_2.xlsx
- Supplementary_file_3_revision.xlsx
- Supplemetary-figure-1.jpg
- supplemnetary_file_4_revision.xlsx
