# Supplementary material for: Genomic epidemiology of Iranian Bordetella pertussis: 50 years after the implementation of whole cell vaccine
Source: Emerg Microbes Infect. 2019 Sep 22;8(1):1416–27. doi: 10.1080/22221751.2019.1665479 (PMC6764348; doi:10.1080/22221751.2019.1665479)
Supplement: Supplemental Material [file TEMI_A_1665479_SM4887.zip › Supplementary_file_1_updated.xlsx]

## Sheet: Sheet1
Supplementry File1- Strains information
sheet-1	Details of B. pertussis isolated from Iran and used in this study
Sheet-2	Details of Global ptxP3 B. pertussis isolates used in this study for gloabal comparisoin

## Sheet: Iranian Strains
Code label	sex	Year ( sample collection)	Season	age	Age (months)	State (province)	State code	State No.	Vaccination status	ANTIBIOTIC Therapy	ptxA	Ptxp	prn	fim2	fim3	ptxC	tcfA	fhaB	NO. of contigs	Total length (>= 0 bp)	RD3 (BP0910A-BP0937	RD5 (BP1134-BP1141)	RD10(BP1947-BP1968)
IR2	M	2008	Summer	3y	36	Mazandaran	MAZ	ST27	Pos	Pos	ptxA1	ptxP3	prn2	fim2-1	fim3-2	ptxC2	tcfA2	fhaB1	280	3925986	RD3 (BP0910A-BP0935	RD5 (BP1134-BP1142\)	yes
IR15	M	2009	Summer	1m	1	Mazandaran	MAZ	ST27	Neg	Neg	ptxA1	ptxP3	prn2	fim2-1	fim3-2	ptxC2	tcfA2	fhaB1	276	3860963	RD3 (BP0910A-BP0934	RD5 (BP1134-BP1142\)	yes
IR17	M	2009	Summer	3y	36	Mazandaran	MAZ	ST27	Pos	Pos	ptxA1	ptxP3	prn2	fim2-1	fim3-2	ptxC2	tcfA2	fhaB1	274	3859984	RD3 (BP0910A-BP0934	RD5 (BP1134-BP1142\)	yes
IR31	F	2012	Spring	31y	372	Tehran	Tehran	ST8	Pos	NA	ptxA1	ptxP3	prn2	fim2-1	fim3-2	ptxC2	tcfA2	fhaB1	272	3875559	RD3 (BP0910A-BP0934	RD5 (BP1134-BP1142\)	yes
IR33	F	2012	Summer	2m	2	Tehran	Tehran	ST8	NA	NA	ptxA1	ptxP3	prn2	fim2-1	fim3-2	ptxC2	tcfA2	fhaB1	272	3875559	RD3 (BP0910A-BP0934	RD5 (BP1134-BP1142\)	yes
IR36	M	2012	Summer	3m	3	Tehran	Tehran	ST8	Pos	Pos	ptxA1	ptxP3	prn2	fim2-1	fim3-2	ptxC2	tcfA2	fhaB1	270	3868106	RD3 (BP0910A-BP0934	RD5 (BP1134-BP1142\)	yes
IR39	F	2012	Summer	2m	2	Tehran	Tehran	ST8	Neg	Pos	ptxA1	ptxP3	prn2	fim2-1	fim3-2	ptxC2	tcfA2	fhaB1	275	3881536	RD3 (BP0910A-BP0934	RD5 (BP1134-BP1142\)	yes
IR40	M	2012	Summer	2m	2	Tehran	Tehran	ST8	Neg	Pos	ptxA1	ptxP3	prn2	fim2-1	fim3-2	ptxC2	tcfA2	fhaB1	280	3852069	RD3 (BP0910A-BP0934	RD5 (BP1134-BP1142\)	yes
IR42	F	2012	Summer	1m	1	Tehran	Tehran	ST8	Neg	Pos	ptxA1	ptxP3	prn2	fim2-1	fim3-2	ptxC2	tcfA2	fhaB1	288	3858997	RD3 (BP0910A-BP0934	RD5 (BP1134-BP1142\)	yes
IR43	F	2012	Summer	1m	1	Tehran	Tehran	ST8	Neg	Pos	ptxA1	ptxP3	prn2	fim2-1	fim3-2	ptxC2	tcfA2	fhaB1	277	3874702	RD3 (BP0910A-BP0934	RD5 (BP1134-BP1142\)	yes
IR49	F	2012	Autumn	2.5m	2.5	Tehran	Tehran	ST8	Neg	Pos	ptxA1	ptxP3	prn2	fim2-1	fim3-2	ptxC2	tcfA2	fhaB1	278	3855508	RD3 (BP0910A-BP0934	RD5 (BP1134-BP1142\)	yes
IR50	F	2012	Autumn	1.5m	1.5	Tehran	Tehran	ST8	Neg	Pos	ptxA1	ptxP3	prn2	fim2-1	fim3-2	ptxC2	tcfA2	fhaB1	281	3861557	RD3 (BP0910A-BP0934	RD5 (BP1134-BP1142\)	yes
IR53	M	2013	Winter	4m	4	Eastern Azarbaijan	EAZ	ST1	Pos	Pos	ptxA1	ptxP3	prn2	fim2-1	fim3-2	ptxC2	tcfA2	fhaB1	273	3881209	RD3 (BP0910A-BP0934	RD5 (BP1134-BP1142\)	yes
IR58	M	2013	Winter	6m	6	Eastern Azarbaijan	EAZ	ST1	Pos	Pos	ptxA1	ptxP3	prn2	fim2-1	fim3-2	ptxC2	tcfA2	fhaB1	275	3910797	RD3 (BP0910A-BP0934	RD5 (BP1134-BP1142\)	yes
IR61	F	2013	Spring	3m	3	Eastern Azarbaijan	EAZ	ST1	Pos	Pos	ptxA1	ptxP3	prn2	fim2-1	fim3-2	ptxC2	tcfA2	fhaB1	276	3860744	RD3 (BP0910A-BP0934	RD5 (BP1134-BP1142\)	yes
IR62	M	2013	Spring	1m	1	Tehran	Tehran	ST8	Neg	Pos	ptxA1	ptxP3	prn2	fim2-1	fim3-2	ptxC2	tcfA2	fhaB1	276	3866671	RD3 (BP0910A-BP0934	RD5 (BP1134-BP1142\)	yes
IR70	F	2013	Summer	2.5m	2.5	Tehran	Tehran	ST8	Pos	Pos	ptxA1	ptxP3	prn9	fim2-1	fim3-2	ptxC2	tcfA2	fhaB1	283	3918200	RD3 (BP0910A-BP0934	RD5 (BP1134-BP1142\)	yes
IR80	F	2013	Summer	4m	4	Mazandaran	MAZ	ST27	Pos	Neg	ptxA1	ptxP3	prn2	fim2-1	fim3-2	ptxC2	tcfA2	fhaB1	280	3856621	RD3 (BP0910A-BP0934	RD5 (BP1134-BP1142\)	yes
IR81	M	2013	Summer	2.5m	2.5	Eastern Azarbaijan	EAZ	ST1	Pos	Neg	ptxA1	ptxP3	prn2	fim2-1	fim3-2	ptxC2	tcfA2	fhaB1	276	3865091	RD3 (BP0910A-BP0934	RD5 (BP1134-BP1142\)	yes
IR82	F	2013	Summer	2.5m	2.5	Mazandaran	MAZ	ST27	Neg	Pos	ptxA1	ptxP3	prn2	fim2-1	fim3-2	ptxC2	tcfA2	fhaB1	281	3849444	RD3 (BP0910A-BP0934	RD5 (BP1134-BP1142\)	yes
IR85	F	2013	Summer	6m	6	Mazandaran	MAZ	ST27	Pos	Neg	ptxA1	ptxP3	prn2	fim2-1	fim3-2	ptxC2	tcfA2	fhaB1	276	3883828	RD3 (BP0910A-BP0934	RD5 (BP1134-BP1142\)	yes
IR86	M	2013	Summer	47d	1.3	Eastern Azarbaijan	EAZ	ST1	Neg	Pos	ptxA1	ptxP3	prn2	fim2-1	fim3-2	ptxC2	tcfA2	fhaB1	268	3866237	RD3 (BP0910A-BP0934	RD5 (BP1134-BP1142\)	yes
IR87	F	2013	Summer	47d	1.5	Eastern Azarbaijan	EAZ	ST1	Neg	Pos	ptxA1	ptxP3	prn2	fim2-1	fim3-2	ptxC2	tcfA2	fhaB1	277	3874630	RD3 (BP0910A-BP0934	RD5 (BP1134-BP1142\)	yes
IR88	M	2013	Summer	2m	2	Mazandaran	MAZ	ST27	Pos	Neg	ptxA1	ptxP3	prn2	fim2-1	fim3-2	ptxC2	tcfA2	fhaB1	281	3855698	RD3 (BP0910A-BP0934	RD5 (BP1134-BP1142\)	yes
IR89	F	2013	Summer	3m	3	Eastern Azarbaijan	EAZ	ST1	Pos	Pos	ptxA1	ptxP3	prn2	fim2-1	fim3-2	ptxC2	tcfA2	fhaB1	281	3854089	RD3 (BP0910A-BP0934	RD5 (BP1134-BP1142\)	yes
IR90	F	2013	Summer	5m	5	Eastern Azarbaijan	EAZ	ST1	Pos	Pos	ptxA1	ptxP3	prn2	fim2-1	fim3-2	ptxC2	tcfA2	fhaB1	274	3861440	RD3 (BP0910A-BP0934	RD5 (BP1134-BP1142\)	yes
IR91	M	2013	Autumn	2m	2	Eastern Azarbaijan	EAZ	ST1	Neg	Pos	ptxA1	ptxP3	prn9	fim2-1	fim3-2	ptxC2	tcfA2	fhaB1	269	3844105	RD3 (BP0910A-BP0934	RD5 (BP1134-BP1142\)	yes
IR98	M	2014	Spring	1m	1	Tehran	Tehran	ST8	Neg	Pos	ptxA1	ptxP3	prn2	fim2-1	fim3-2	ptxC2	tcfA2	fhaB1	279	3863411	RD3 (BP0910A-BP0934	RD5 (BP1134-BP1142\)	yes
IR101	M	2014	Spring	2m	2	Tehran	Tehran	ST8	Neg	Pos	ptxA1	ptxP3	prn2	fim2-1	fim3-2	ptxC2	tcfA2	fhaB1	266	3918913	RD3 (BP0910A-BP0934	RD5 (BP1130-BP1142\)	yes
IR104	F	2014	Spring	1m	1	Eastern Azarbaijan	EAZ	ST1	Neg	Neg	ptxA1	ptxP3	prn2	fim2-1	fim3-2	ptxC2	tcfA2	fhaB1	280	3864929	RD3 (BP0910A-BP0934	RD5 (BP1134-BP1142\)	yes
IR112	M	2014	Summer	2m	2	Eastern Azarbaijan	EAZ	ST1	Neg	Pos	ptxA1	ptxP3	prn2	fim2-1	fim3-2	ptxC2	tcfA2	fhaB1	282	3864973	RD3 (BP0910A-BP0934	RD5 (BP1134-BP1142\)	yes
IR121	M	2014	Summer	5m	5	Tehran	Tehran	ST8	Pos	Neg	ptxA1	ptxP3	prn2	fim2-1	fim3-2	ptxC2	tcfA2	fhaB1	282	3860398	RD3 (BP0910A-BP0934	RD5 (BP1134-BP1142\)	yes
IR122	M	2014	Summer	2.5m	2.5	Tehran	Tehran	ST8	Neg	Neg	ptxA1	ptxP3	prn2	fim2-1	fim3-2	ptxC2	tcfA2	fhaB1	274	3858808	RD3 (BP0910A-BP0934	RD5 (BP1134-BP1142\)	yes
IR123	M	2014	Summer	1m	1	Eastern Azarbaijan	EAZ	ST1	Neg	Pos	ptxA1	ptxP3	prn9	fim2-1	fim3-2	ptxC2	tcfA2	fhaB1	274	3845450	RD3 (BP0910A-BP0934	RD5 (BP1134-BP1142\)	yes
IR124	M	2014	Summer	1.5m	1.5	Tehran	Tehran	ST8	Neg	NA	ptxA1	ptxP3	prn2	fim2-1	fim3-2	ptxC2	tcfA2	fhaB1	279	3856218	RD3 (BP0910A-BP0934	RD5 (BP1134-BP1142\)	yes
IR127	M	2015	Winter	1y	12	Eastern Azarbaijan	EAZ	ST1	Pos	Pos	ptxA1	ptxP3	prn2	fim2-1	fim3-2	ptxC2	tcfA2	fhaB1	273	3858191	RD3 (BP0910A-BP0934	RD5 (BP1134-BP1142\)	yes
IR128	F	2015	Spring	50y	600	Mazandaran	MAZ	ST27	Pos	Neg	ptxA1	ptxP3	prn9	fim2-1	fim3-2	ptxC2	tcfA2	fhaB1	271	3852072	RD3 (BP0910A-BP0934	RD5 (BP1134-BP1142\)	yes
IR129	F	2015	Spring	3m	3	Eastern Azarbaijan	EAZ	ST1	Pos	Pos	ptxA1	ptxP3	prn9	fim2-1	fim3-2	ptxC2	tcfA2	fhaB1	276	3846113	RD3 (BP0910A-BP0934	RD5 (BP1134-BP1142\)	yes
IR130	M	2015	Autumn	3y	36	Mazandaran	MAZ	ST27	Pos	Neg	ptxA1	ptxP3	prn2	fim2-1	fim3-2	ptxC2	tcfA2	fhaB1	278	3903716	RD3 (BP0910A-BP0934	RD5 (BP1130-BP1142\)	yes
IR131	M	2015	Autumn	5m	5	Mazandaran	MAZ	ST27	Pos	Neg	ptxA1	ptxP3	prn2	fim2-1	fim3-2	ptxC2	tcfA2	fhaB1	282	3854909	RD3 (BP0910A-BP0934	RD5 (BP1134-BP1142\)	yes
IR136	F	2015	Autumn	2m	2	Tehran	Tehran	ST8	NA	NA	ptxA2	ptxP1	prn1	fim2-1	fim3-1	ptxC1	tcfA2	fhaB1	278	3880050	RD3 (BP0910A-BP0934	RD5 (BP1134-BP1142\)	only 1947 and 1968
IR138	M	2015	Autumn	24d	0.9	Charmahal	CHB	ST9	Neg	Pos	ptxA2	ptxP1	prn1	fim2-1	fim3-1	ptxC1	tcfA2	fhaB1	282	3882950	RD3 (BP0910A-BP0934	RD5 (BP1134-BP1142\)	only 1947 and 1968
IR141	M	2015	Winter	5y	60	Esfahan	ESF	ST4	Pos	Pos	ptxA1	ptxP3	prn2	fim2-1	fim3-2	ptxC2	tcfA2	fhaB1	276	3861948	RD3 (BP0910A-BP0934	RD5 (BP1134-BP1142\)	yes
IR142	F	2015	Winter	2m	2	Esfahan	ESF	ST4	Neg	Pos	ptxA5	ptxP4	prn6	fim2-1	fim3-1	ptxC1	tcfA1	fhaB1	272	3836320	RD3 (BP0910A-BP0912	only BP1134 and 1142	only 1947 and 1968
IR143	M	2016	Winter	1m	1	Eastern Azarbaijan	EAZ	ST1	Neg	Pos	ptxA1	ptxP3	prn2	fim2-1	fim3-2	ptxC2	tcfA2	fhaB1	270	3869343	RD3 (BP0910A-BP0934	RD5 (BP1134-BP1142\)	yes
IR145	F	2016	Spring	2y	24	Eastern Azarbaijan	EAZ	ST1	Pos	Neg	ptxA1	ptxP3	prn2	fim2-1	fim3-1	ptxC2	tcfA2	fhaB1	278	3864997	RD3 (BP0910A-BP0934	RD5 (BP1134-BP1142\)	yes
IR146	M	2016	Spring	1m	1	Mazandaran	MAZ	ST27	Neg	Neg	ptxA1	ptxP1	prn1	fim2	fim3-1* (fim3-4)	ptxC2	tcfA2	fhaB1	286	3857052	RD3 (BP0910A-BP0934	RD5 (BP1134-BP1142\)	only 1947 and 1968
IR147	F	2016	Spring	3m	3	Mazandaran	MAZ	ST27	Pos	Neg	ptxA1	ptxP3	prn2	fim2-1	fim3-2	ptxC1	tcfA2	fhaB1	274	3870049	RD3 (BP0910A-BP0934	RD5 (BP1134-BP1142\)	yes
IR148	M	2016	Spring	4m	4	Tehran	Tehran	ST8	Neg	Pos	ptxA1	ptxP3	prn2	fim2-1	fim3-2	ptxC1	tcfA2	fhaB1	273	3860387	RD3 (BP0910A-BP0934	RD5 (BP1134-BP1142\)	yes
IR149	F	2016	Spring	26y	312	Mazandaran	MAZ	ST27	Pos	Pos	ptxA1	ptxP3	prn9	fim2-1	fim3-2	ptxC1	tcfA2	fhaB1	276	3844745	RD3 (BP0910A-BP0934	RD5 (BP1134-BP1142\)	yes
IR152	M	2016	Spring	2m	2	Tehran	Tehran	ST8	Neg	Neg	ptxA1	ptxP3	prn2	fim2-1	fim3-2	ptxC1	tcfA2	fhaB1	274	3881531	RD3 (BP0910A-BP0934	RD5 (BP1134-BP1142\)	yes
IR154	M	2016	Spring	4y	48	Mazandaran	MAZ	ST27	Pos	Pos	ptxA1	ptxP3	prn2	fim2-1	fim3-2	ptxC1	tcfA2	fhaB1	270	3906670	RD3 (BP0910A-BP0934	RD5 (BP1134-BP1142\)	yes
IR155	M	2016	Spring	2m	2	Eastern Azarbaijan	EAZ	ST1	Neg	Pos	ptxA1	ptxP3	prn9	fim2-1	fim3-2	ptxC1	tcfA2	fhaB1	275	3844952	RD3 (BP0910A-BP0934	RD5 (BP1134-BP1142\)	yes
IR161	M	2016	Summer	2y	24	Mazandaran	MAZ	ST27	Pos	Pos	ptxA1	ptxP3	prn2	fim2-1	fim3-2	ptxC1	tcfA2	fhaB1	281	3860184	RD3 (BP0910A-BP0934	RD5 (BP1134-BP1142\)	yes
IR164	F	2016	Autumn	1m	1	Esfahan	ESF	ST4	Neg	Pos	ptxA1	ptxP3	prn9	fim2-1	fim3-2	ptxC1	tcfA2	fhaB1	276	3842557	RD3 (BP0910A-BP0934	RD5 (BP1134-BP1142\)	yes
																			276.473

## Sheet: Global ptxP3 strains
Label	full info	Strain	country	fim2	Region	Year of Isolation	fim3	ptxP	ptxA	prn	Prn_Expression	Bioproject number/acession number	reference
Tohama I_Japan_1954_fim3-1	Tohama_I	Tohama	Japan				fim3-1	ptxP1	ptxA2	prn1	+	BX470248	parkhill et al.
AU1037_AU_2008_fim3-1	AU1037,AU,2008,fim3-1,ptxP3,+	L1037	AU	fim2-1	Australia	2008	fim3-1	ptxP3	ptxA1		+	PRJNA280658	Safarchi et al. 2016
AU1042_AU_2008_fim3-1	AU1042,AU,2008,fim3-1,ptxP3,+	L1042	AU	fim2-1	Australia	2008	fim3-1	ptxP3	ptxA1		+	PRJNA280658	Safarchi et al. 2016
AU1214_AU_2009_fim3-1	AU1214,AU,2009,fim3-1,ptxP3,+	L1214	AU	fim2-1	Australia	2009	fim3-1	ptxP3	ptxA1		+	PRJNA280658	Safarchi et al. 2016
AU1216_AU_2009_fim3-1	AU1216,AU,2009,fim3-1,ptxP3,+	L1216	AU	fim2-1	Australia	2009	fim3-1	ptxP3	ptxA1		+	PRJNA280658	Safarchi et al. 2016
AU1361_AU_2009_fim3-1	AU1361,AU,2009,fim3-1,ptxP3,-	L1361	AU	fim2-1	Australia	2009	fim3-1	ptxP3	ptxA1	prn2	-	PRJNA280658	Safarchi et al. 2016
AU1376_AU_2010_fim3-1	AU1376,AU,2010,fim3-1,ptxP3,+	L1376	AU	fim2-1	Australia	2010	fim3-1	ptxP3	ptxA1		+	PRJNA280658	Safarchi et al. 2016
AU1380_AU_2008_fim3-1	AU1380,AU,2008,fim3-1,ptxP3,+	L1380	AU	fim2-1	Australia	2008	fim3-1	ptxP3	ptxA1		+	PRJNA280658	Safarchi et al. 2016
AU1382_AU_2009_fim3-1	AU1382,AU,2009,fim3-1,ptxP3,+	L1382	AU	fim2-1	Australia	2009	fim3-1	ptxP3	ptxA1		+	PRJNA280658	Safarchi et al. 2016
AU1391_AU_2008_fim3-1	AU1391,AU,2008,fim3-1,ptxP3,+	L1391	AU	fim2-1	Australia	2008	fim3-1	ptxP3	ptxA1		+	PRJNA280658	Safarchi et al. 2016
AU1397_AU_2010_fim3-1	AU1397,AU,2010,fim3-1,ptxP3,+	L1397	AU	fim2-1	Australia	2010	fim3-1	ptxP3	ptxA1		+	PRJNA280658	Safarchi et al. 2016
AU1419_AU_2009_fim3-1	AU1419,AU,2009,fim3-1,ptxP3,+	L1419	AU	fim2-1	Australia	2009	fim3-1	ptxP3	ptxA1		+	PRJNA280658	Safarchi et al. 2016
AU1421_AU_2010_fim3-1	AU1421,AU,2010,fim3-1,ptxP3,-	L1421	AU	fim2-1	Australia	2010	fim3-1	ptxP3	ptxA1	prn2	-	PRJNA280658	Safarchi et al. 2016
AU1423_AU_2010_fim3-1	AU1423,AU,2010,fim3-1,ptxP3,+	L1423	AU	fim2-1	Australia	2010	fim3-1	ptxP3	ptxA1		+	PRJNA280658	Safarchi et al. 2016
AU1432_AU_2010_fim3-2	AU1432,AU,2010,fim3-1,ptxP3	AU1432	AU	fim2-1	Australia	2010	fim3-2	ptxP3	ptxA1	prn2	NA	PRJNA280658	Safarchi et al. 2016
AU1493_AU_2011_fim3-1	AU1493,AU,2011,fim3-1,ptxP3,-	L1493	AU	fim2-1	Australia	2011	fim3-1	ptxP3	ptxA1	prn2	-	PRJNA280658	Safarchi et al. 2016
AU1507_AU_2011_fim3-1	AU1507,AU,2011,fim3-1,ptxP3,-	L1507	AU	fim2-1	Australia	2011	fim3-1	ptxP3	ptxA1	prn2	-	PRJNA280658	Safarchi et al. 2016
AU1658_AU_2012_fim3-1	AU1658,AU,2012,fim3-1,ptxP3,-	L1658	AU	fim2-1	Australia	2012	fim3-1	ptxP3	ptxA1	prn2	-	PRJNA280658	Safarchi et al. 2016
AU1661_AU_2012_fim3-1	AU1661,AU,2012,fim3-1,ptxP3,-	L1661	AU	fim2-1	Australia	2012	fim3-1	ptxP3	ptxA1	prn2	-	PRJNA280658	Safarchi et al. 2016
AU1663_AU_2012_fim3-1	AU1663,AU,2012,fim3-1,ptxP3,-	L1663	AU	fim2-1	Australia	2012	fim3-1	ptxP3	ptxA1	prn2	-	PRJNA280658	Safarchi et al. 2016
AU1756_AU_2011_fim3-1	AU1756,AU,2011,fim3-1,ptxP3,-	L1756	AU	fim2-1	Australia	2011	fim3-1	ptxP3	ptxA1	prn2	-	PRJNA280658	Safarchi et al. 2016
AU1770_AU_2010_fim3-1	AU1770,AU,2010,fim3-1,ptxP3,+	L1770	AU	fim2-1	Australia	2010	fim3-1	ptxP3	ptxA1	prn2	+	PRJNA280658	Safarchi et al. 2016
AU1779_AU_2012_fim3-1	AU1779,AU,2012,fim3-1,ptxP3,-	L1779	AU	fim2-1	Australia	2012	fim3-1	ptxP3	ptxA1	prn2	-	PRJNA280658	Safarchi et al. 2016
AU1780_AU_2012_fim3-1	AU1780,AU,2012,fim3-1,ptxP3,-	L1780	AU	fim2-1	Australia	2012	fim3-1	ptxP3	ptxA1		-	PRJNA280658	Safarchi et al. 2016
AU462_AU_1999_fim3-1	AU462,AU,1999,fim3-1,ptxP3,+	L462	AU	fim2-1	Australia	1999	fim3-1	ptxP3	ptxA1	prn2	+	PRJNA280658	Safarchi et al. 2016
AU475_AU_2000_fim3-1	AU475,AU,2000,fim3-1,ptxP3,+	L475	AU	fim2-1	Australia	2000	fim3-1	ptxP3	ptxA1	prn3	+	PRJNA280658	Safarchi et al. 2016
AU485_AU_2001_fim3-1	AU485,AU,2001,fim3-1,ptxP3,+	L482	AU	fim2-1	Australia	2001	fim3-1	ptxP3	ptxA1	prn2	+	PRJNA280658	Safarchi et al. 2016
AU490_AU_2002_fim3-1	AU490,AU,2002,fim3-1,ptxP3,+	L490	AU	fim2-1	Australia	2002	fim3-1	ptxP3	ptxA1	prn2	+	PRJNA280658	Safarchi et al. 2016
AU524_AU_1997_fim3-1	AU524,AU,1997,fim3-1,ptxP3,+	L524	AU	fim2-1	Australia	1997	fim3-1	ptxP3	ptxA1	prn2	+	PRJNA280658	Safarchi et al. 2016
B003_ARG_2000_fim3-2	B003,ARG,2000,fim3-2,ptxP3,	B003	ARG	fim2-1	South America	2000	fim3-2	ptxP3	ptxA1	prn2	NA	ERR029326	Bart et al. 2014
B006_ARG_2001_fim3-2	B006,ARG,2001,fim3-2,ptxP3,	B006	ARG	fim2-1	South America	2001	fim3-2	ptxP3	ptxA1	prn2	NA	ERR031081	Bart et al. 2014
B009_ARG_2005_fim3-2	B009,ARG,2005,fim3-2,ptxP3,	B009	ARG	fim2-1	South America	2005	fim3-2	ptxP3	ptxA1		NA	ERR361855	Bart et al. 2014
B010_ARG_2006_fim3-2	B010,ARG,2006,fim3-2,ptxP3,	B010	ARG	fim2-1	South America	2006	fim3-2	ptxP3	ptxA1	prn2	NA	ERR031084	Bart et al. 2014
B011_ARG_2007_fim3-2	B011,ARG,2007,fim3-2,ptxP3,	B011	ARG	fim2-1	South America	2007	fim3-2	ptxP3	ptxA1	prn2	NA	ERR031085	Bart et al. 2014
B012_ARG_2008_fim3-2	B012,ARG,2008,fim3-2,ptxP3,	B012	ARG	fim2-1	South America	2008	fim3-2	ptxP3	ptxA1	prn2	NA	ERR031086	Bart et al. 2014
B030_AU_1997_fim3-1	B030,AU,1997,fim3-1,ptxP3,	B030	AU	fim2-1	Australia	1997	fim3-1	ptxP3	ptxA1	prn2	NA	ERR028866	Bart et al. 2014
B049_AU_2007_fim3-2	B049,AU,2007,fim3-2,ptxP3,	B049	AU	fim2-1	Australia	2007	fim3-2	ptxP3	ptxA1	prn2	NA	ERR028875	Bart et al. 2014
B051_CAN_1994_fim3-2	B051,CAN,1994,fim3-2,ptxP3,	B051	CAN	fim2-1	North America	1994	fim3-2	ptxP3	ptxA1	prn2	NA	ERR037423	Bart et al. 2014
B052_CAN_1995_fim3-1	B052,CAN,1995,fim3-1,ptxP3,	B052	CAN	fim2-1	North America	1995	fim3-1	ptxP3	ptxA1	prn2	NA	ERR029990	Bart et al. 2014
B055_CAN_2000_fim3-2	B055,CAN,2000,fim3-2,ptxP3,	B055	CAN	fim2-1	North America	2000	fim3-2	ptxP3	ptxA1	prn2	NA	ERR029989	Bart et al. 2014
B056_CAN_2001_fim3-3	B056,CAN,2001,fim3-3,ptxP3,	B056	CAN	fim2-1	North America	2001	fim3-3	ptxP3	ptxA1	prn2	NA	ERR029987	Bart et al. 2014
B059_CAN_2001_fim3-1	B059,CAN,2001,fim3-1,ptxP3,	B059	CAN	fim2-1	North America	2001	fim3-1	ptxP3	ptxA1	prn2	NA	ERR029983	Bart et al. 2014
B061_CAN_2001_fim3-2	B061,CAN,2001,fim3-2,ptxP3,	B061	CAN	fim2-1	North America	2001	fim3-2	ptxP3	ptxA1	prn2	NA	ERR037419	Bart et al. 2014
B062_CAN_2001_fim3-2	B062,CAN,2001,fim3-2,ptxP3,	B062	CAN	fim2-1	North America	2001	fim3-2	ptxP3	ptxA1	prn2	NA	ERR037429	Bart et al. 2014
B063_CAN_2002_fim3-1	B063,CAN,2002,fim3-1,ptxP3,	B063	CAN	fim2-1	North America	2002	fim3-1	ptxP3	ptxA9	prn2	NA	ERR029986	Bart et al. 2014
B065_CAN_2004_fim3-6	B065,CAN,2004,fim3-6,ptxP3,	B065	CAN	fim2-1	North America	2004	fim3-6	ptxP3	ptxA1	prn2	NA	ERR037425	Bart et al. 2014
B067_CAN_2005_fim3-2	B067,CAN,2005,fim3-2,ptxP3,	B067	CAN	fim2-1	North America	2005	fim3-2	ptxP3	ptxA1	prn3	NA	ERR037427	Bart et al. 2014
B074_DEN_2001_fim3-2	B074,DEN,2001,fim3-2,ptxP3,	B074	DEN	fim2-1	Europe	2001	fim3-2	ptxP3	ptxA1	prn2	NA	ERR029330	Bart et al. 2014
B076_DEN_2002_fim3-2	B076,DEN,2002,fim3-2,ptxP3,	B076	DEN	fim2-1	Europe	2002	fim3-2	ptxP3	ptxA1	prn2	NA	ERR029332	Bart et al. 2014
B077_DEN_2005_fim3-1	B077,DEN,2005,fim3-1,ptxP3,	B077	DEN	fim2-1	Europe	2005	fim3-1	ptxP3	ptxA1		NA	ERR029981	Bart et al. 2014
B078_DEN_2007_fim3-1	B078,DEN,2007,fim3-1,ptxP3,	B078	DEN	fim2-1	Europe	2007	fim3-1	ptxP3	ptxA1		NA	ERR029985	Bart et al. 2014
B087_FIN_1999_fim3-2	B087,FIN,1999,fim3-2,ptxP3,	B087	FIN	fim2-1	Europe	1999	fim3-2	ptxP3	ptxA1	prn2	NA	ERR029999	Bart et al. 2014
B089_FIN_2003_fim3-2	B089,FIN,2003,fim3-2,ptxP3,	B089	FIN	fim2-1	Europe	2003	fim3-2	ptxP3	ptxA1	prn2	NA	ERR030001	Bart et al. 2014
B090_FIN_2003_fim3-2	B090,FIN,2003,fim3-2,ptxP3,	B090	FIN	fim2-1	Europe	2003	fim3-2	ptxP3	ptxA1	prn2	NA	ERR029335	Bart et al. 2014
B092_FIN_2006_fim3-2	B092,FIN,2006,fim3-2,ptxP3,	B092	FIN	fim2-1	Europe	2006	fim3-2	ptxP3	ptxA1	prn2	NA	ERR029329	Bart et al. 2014
B093_FIN_2006_fim3-2	B093,FIN,2006,fim3-2,ptxP3,	B093	FIN	fim2-1	Europe	2006	fim3-2	ptxP3	ptxA1	prn2	NA	ERR029336	Bart et al. 2014
B094_FIN_2006_fim3-2	B094,FIN,2006,fim3-2,ptxP3,	B094	FIN	fim2-1	Europe	2006	fim3-2	ptxP3	ptxA1	prn2	NA	ERR029333	Bart et al. 2014
B099_FRN_1999_fim3-2	B099,FRN,1999,fim3-2,ptxP3,	B099	FRN	fim2-1	Europe	1999	fim3-2	ptxP3	ptxA1	prn2	NA	ERR028840	Bart et al. 2014
B100_FRN_2000_fim3-2	B100,FRN,2000,fim3-2,ptxP3,	B100	FRN	fim2-1	Europe	2000	fim3-2	ptxP3	ptxA1	prn2	NA	ERR028841	Bart et al. 2014
B102_FRN_2004_fim3-2	B102,FRN,2004,fim3-2,ptxP3,	B102	FRN	fim2-1	Europe	2004	fim3-2	ptxP3	ptxA1	prn2	NA	ERR028843	Bart et al. 2014
B103_FRN_2004_fim3-2	B103,FRN,2004,fim3-2,ptxP3,	B103	FRN	fim2-1	Europe	2004	fim3-2	ptxP3	ptxA1	prn2	NA	ERR028844	Bart et al. 2014
B104_FRN_2005_fim3-1	B104,FRN,2005,fim3-1,ptxP3,	B104	FRN	fim2-1	Europe	2005	fim3-1	ptxP3	ptxA1	prn2	NA	ERR028835	Bart et al. 2014
B105_FRN_2007_fim3-1	B105,FRN,2007,fim3-1,ptxP3,	B105	FRN	fim2-1	Europe	2007	fim3-1	ptxP3	ptxA1	prn2	NA	ERR028836	Bart et al. 2014
B106_HOK_2002_fim3-2	B106,HOK,2002,fim3-2,ptxP3,	B106	HOK	fim2-1	Asia	2002	fim3-2	ptxP3	ptxA1	prn2	NA	ERR361848	Bart et al. 2014
B108_HOK_2002_fim3-2	B108,HOK,2002,fim3-2,ptxP3,	B108	HOK	fim2-1	Asia	2002	fim3-2	ptxP3	ptxA1	prn2	NA	ERR361849	Bart et al. 2014
B110_HOK_2006_fim3-2	B110,HOK,2006,fim3-2,ptxP3,	B110	HOK	fim2-1	Asia	2006	fim3-2	ptxP3	ptxA1	prn2	NA	ERR361852	Bart et al. 2014
B117_Italy_1994_fim3-1	B117,Italy,1994,fim3-1,ptxP3,	B117	Italy	fim2-1	Europe	1994	fim3-1	ptxP3	ptxA1	prn2	NA	ERR029297	Bart et al. 2014
B130_JP _1995_fim3-1	B130,JP ,1995,fim3-1,ptxP3,	B130	JP	fim2-1	Asia	1995	fim3-1	ptxP3	ptxA1	prn2	NA	ERR029314	Bart et al. 2014
B131_JP _1996_fim3-1	B131,JP ,1996,fim3-1,ptxP3,	B131	JP	fim2-1	Asia	1996	fim3-1	ptxP3	ptxA1	prn2	NA	ERS422542	Bart et al. 2014
B134_JP _1999_fim3-1	B134,JP ,1999,fim3-1,ptxP3,	B134	JP	fim2-1	Asia	1999	fim3-1	ptxP3	ptxA1	prn2	NA	ERR029306	Bart et al. 2014
B140_JP _2004_fim3-2	B140,JP ,2004,fim3-2,ptxP3,	B140	JP	fim2-1	Asia	2004	fim3-2	ptxP3	ptxA1	prn2	NA	ERR029323	Bart et al. 2014
B184_NEDs_1988_fim3-1	B184,NEDs,1988,fim3-1,ptxP3,	B184	NEDs	fim2-1	Europe	1988	fim3-1	ptxP3	ptxA1	prn2	NA	ERR361829	Bart et al. 2014
B197_NEDs_1996_fim3-2	B197,NEDs,1996,fim3-2,ptxP3,	B197	NEDs	fim2-1	Europe	1996	fim3-2	ptxP3	ptxA1	prn3	NA	ERR031094	Bart et al. 2014
B199_NEDs_1999_fim3-1	B199,NEDs,1999,fim3-1,ptxP3,	B199	NEDs	fim2-1	Europe	1999	fim3-1	ptxP3	ptxA1	prn2	NA	ERR361823	Bart et al. 2014
B201_NEDs_2000_fim3-2	B201,NEDs,2000,fim3-2,ptxP3,	B201	NEDs	fim2-1	Europe	2000	fim3-2	ptxP3	ptxA1	prn2	NA	ERR031102	Bart et al. 2014
B202_NEDs_2000_fim3-2	B202,NEDs,2000,fim3-2,ptxP3,	B202	NEDs	fim2-1	Europe	2000	fim3-2	ptxP3	ptxA1	prn2	NA	ERR361860	Bart et al. 2014
B206_NEDs_2001_fim3-2	B206,NEDs,2001,fim3-2,ptxP3,	B206	NEDs	fim2-1	Europe	2001	fim3-2	ptxP3	ptxA1	prn2	NA	ERR361833	Bart et al. 2014
B228_Poland_1999_fim3-2	B228,Poland,1999,fim3-2,ptxP3,	B228	Poland	fim2-1	Europe	1999	fim3-2	ptxP3	ptxA1	prn2	NA	ERR019604	Bart et al. 2014
B235_Poland_2000_fim3-2	B235,Poland,2000,fim3-2,ptxP3,	B235	Poland	fim2-1	Europe	2000	fim3-2	ptxP3	ptxA1	prn2	NA	ERR019605	Bart et al. 2014
B237_Russia_2002_fim3-2	B237,Russia,2002,fim3-2,ptxP3,	B237	Russia	fim2-1	Europe	2002	fim3-2	ptxP3	ptxA1	prn2	NA	ERR361865	Bart et al. 2014
B255_SWD_1999_fim3-1	B255,SWD,1999,fim3-1,ptxP3,	B255	SWD	fim2-1	Europe	1999	fim3-1	ptxP3	ptxA1	prn1	NA	ERR028823	Bart et al. 2014
B256_SWD_1999_fim3-1	B256,SWD,1999,fim3-1,ptxP3,	B256	SWD	fim2-1	Europe	1999	fim3-1	ptxP3	ptxA1	prn2	NA	ERR028829	Bart et al. 2014
B260_SWD_2004_fim3-1	B260,SWD,2004,fim3-1,ptxP3,	B260	SWD	fim2-1	Europe	2004	fim3-1	ptxP3	ptxA1	prn2	NA	ERR028830	Bart et al. 2014
B262_SWD_2004_fim3-2	B262,SWD,2004,fim3-2,ptxP3,	B262	SWD	fim2-1	Europe	2004	fim3-2	ptxP3	ptxA1	prn2	NA	ERR028832	Bart et al. 2014
B263_SWD_2004_fim3-1	B263,SWD,2004,fim3-1,ptxP3,	B263	SWD	fim2-1	Europe	2004	fim3-1	ptxP3	ptxA1	prn2	NA	ERR028825	Bart et al. 2014
B264_SWD_2006_fim3-1	B264,SWD,2006,fim3-1,ptxP3,	B264	SWD	fim2-1	Europe	2006	fim3-1	ptxP3	ptxA1		NA	ERR028831	Bart et al. 2014
B266_TAI_1997_fim3-2	B266,TAI,1997,fim3-2,ptxP3,	B266	TAI	fim2-1	Asia	1997	fim3-2	ptxP3	ptxA1	prn2	NA	ERR030036	Bart et al. 2014
B270_TAI_1999_fim3-2	B270,TAI,1999,fim3-2,ptxP3,	B270	TAI	fim2-1	Asia	1999	fim3-2	ptxP3	ptxA1	prn2	NA	ERR030040	Bart et al. 2014
B273_TAI_2000_fim3-1	B273,TAI,2000,fim3-1,ptxP3,	B273	TAI	fim2-1	Asia	2000	fim3-1	ptxP3	ptxA1	prn2	NA	ERR030032	Bart et al. 2014
B275_TAI_2003_fim3-2	B275,TAI,2003,fim3-2,ptxP3,	B275	TAI	fim2-1	Asia	2003	fim3-2	ptxP3	ptxA1	prn2	NA	ERR030034	Bart et al. 2014
B276_TAI_2003_fim3-1	B276,TAI,2003,fim3-1,ptxP3,	B276	TAI	fim2-1	Asia	2003	fim3-1	ptxP3	ptxA1	prn2	NA	ERR030035	Bart et al. 2014
B277_TAI_2003_fim3-1	B277,TAI,2003,fim3-1,ptxP3,	B277	TAI	fim2-1	Asia	2003	fim3-1	ptxP3	ptxA1	prn2	NA	ERR028885	Bart et al. 2014
B278_TAI_2004_fim3-2	B278,TAI,2004,fim3-2,ptxP3,	B278	TAI	fim2-1	Asia	2004	fim3-2	ptxP3	ptxA1	prn2	NA	ERR028889	Bart et al. 2014
B280_TAI_2005_fim3-2	B280,TAI,2005,fim3-2,ptxP3,	B280	TAI	fim2-1	Asia	2005	fim3-2	ptxP3	ptxA1	prn2	NA	ERR028891	Bart et al. 2014
B281_TAI_2005_fim3-1	B281,TAI,2005,fim3-1,ptxP3,	B281	TAI	fim2-1	Asia	2005	fim3-1	ptxP3	ptxA1	prn2	NA	ERR028892	Bart et al. 2014
B282_TAI_2006_fim3-2	B282,TAI,2006,fim3-2,ptxP3,	B282	TAI	fim2-1	Asia	2006	fim3-2	ptxP3	ptxA1	prn2	NA	ERR028893	Bart et al. 2014
B283_TAI_2006_fim3-2	B283,TAI,2006,fim3-2,ptxP3,	B283	TAI	fim2-1	Asia	2006	fim3-2	ptxP3	ptxA1	prn2	NA	ERR028894	Bart et al. 2014
B284_TAI_2007_fim3-2	B284,TAI,2007,fim3-2,ptxP3,	B284	TAI	fim2-1	Asia	2007	fim3-2	ptxP3	ptxA1	prn4	NA	ERR028895	Bart et al. 2014
B286_TAI_2007_fim3-1	B286,TAI,2007,fim3-1,ptxP3,	B286	TAI	fim2-1	Asia	2007	fim3-1	ptxP3	ptxA1	prn3	NA	ERR028887	Bart et al. 2014
B288_UK_2007_fim3-1	B288,UK,2007,fim3-1,ptxP3,	B288	UK	fim2-1	Europe	2007	fim3-1	ptxP3	ptxA1	prn2	NA	ERR037411	Bart et al. 2014
B289_UK_2008_fim3-2	B289,UK,2008,fim3-2,ptxP3,	B289	UK	fim2-1	Europe	2008	fim3-2	ptxP3	ptxA1		NA	ERR037414	Bart et al. 2014
B301_UK_2001_fim3-2	B301,UK,2001,fim3-2,ptxP3,	B301	UK	fim2-1	Europe	2001	fim3-2	ptxP3	ptxA1	prn2	NA	ERR037407	Bart et al. 2014
B303_UK_2004_fim3-2	B303,UK,2004,fim3-2,ptxP3,	B303	UK	fim2-1	Europe	2004	fim3-2	ptxP3	ptxA1	prn2	NA	ERR037398	Bart et al. 2014
B304_UK_2005_fim3-1	B304,UK,2005,fim3-1,ptxP3,	B304	UK	fim2-1	Europe	2005	fim3-1	ptxP3	ptxA1	prn3	NA	ERR037399	Bart et al. 2014
B305_UK_2006_fim3-3	B305,UK,2006,fim3-3,ptxP3,	B305	UK	fim2-1	Europe	2006	fim3-3	ptxP3	ptxA1	prn1	NA	ERR037408	Bart et al. 2014
B307_UK_2008_fim3-1	B307,UK,2008,fim3-1,ptxP3,	B307	UK	fim2-1	Europe	2008	fim3-1	ptxP3	ptxA1		NA	ERR037413	Bart et al. 2014
B319_USA_1997_fim3-2	B319,USA,1997,fim3-2,ptxP3,	B319	USA	fim2-1	North America	1997	fim3-2	ptxP3	ptxA1	prn2	NA	ERR030017	Bart et al. 2014
B320_USA_1997_fim3-1	B320,USA,1997,fim3-1,ptxP3,	B320	USA	fim2-1	North America	1997	fim3-1	ptxP3	ptxA1		NA	ERR030028	Bart et al. 2014
B322_USA_1998_fim3-1	B322,USA,1998,fim3-1,ptxP3,	B322	USA	fim2-1	North America	1998	fim3-1	ptxP3	ptxA1	prn2	NA	ERR030018	Bart et al. 2014
B323_USA_1998_fim3-2	B323,USA,1998,fim3-2,ptxP3,	B323	USA	fim2-1	North America	1998	fim3-2	ptxP3	ptxA1	prn2	NA	ERR030004	Bart et al. 2014
B324_USA_1999_fim3-1	B324,USA,1999,fim3-1,ptxP3,	B324	USA	fim2-1	North America	1999	fim3-1	ptxP3	ptxA1	prn2	NA	ERR030019	Bart et al. 2014
B325_USA_1999_fim3-2	B325,USA,1999,fim3-2,ptxP3,	B325	USA	fim2-1	North America	1999	fim3-2	ptxP3	ptxA1		NA	ERR030008	Bart et al. 2014
B326_USA_1999_fim3-1	B326,USA,1999,fim3-1,ptxP3,	B326	USA	fim2-1	North America	1999	fim3-1	ptxP3	ptxA1		NA	ERR030009	Bart et al. 2014
B327_USA_1999_fim3-2	B327,USA,1999,fim3-2,ptxP3,	B327	USA	fim2-1	North America	1999	fim3-2	ptxP3	ptxA1		NA	ERR030010	Bart et al. 2014
B328_USA_2000_fim3-2	B328,USA,2000,fim3-2,ptxP3,	B328	USA	fim2-1	North America	2000	fim3-2	ptxP3	ptxA1		NA	ERR030011	Bart et al. 2014
B331_USA_2000_fim3-1	B331,USA,2000,fim3-1,ptxP3,	B331	USA	fim2-1	North America	2000	fim3-1	ptxP3	ptxA1		NA	ERR030014	Bart et al. 2014
B333_USA_2001_fim3-2	B333,USA,2001,fim3-2,ptxP3,	B333	USA	fim2-1	North America	2001	fim3-2	ptxP3	ptxA1		NA	ERR030005	Bart et al. 2014
B334_USA_2002_fim3-2	B334,USA,2002,fim3-2,ptxP3,	B334	USA	fim2-1	North America	2002	fim3-2	ptxP3	ptxA1		NA	ERR030006	Bart et al. 2014
B335_USA_2003_fim3-2	B335,USA,2003,fim3-2,ptxP3,	B335	USA	fim2-1	North America	2003	fim3-2	ptxP3	ptxA1		NA	ERR030007	Bart et al. 2014
B336_USA_2003_fim3-2	B336,USA,2003,fim3-2,ptxP3,	B336	USA	fim2-1	North America	2003	fim3-2	ptxP3	ptxA1		NA	ERR361836	Bart et al. 2014
B338_USA_2003_fim3-2	B338,USA,2003,fim3-2,ptxP3,	B338	USA	fim2-1	North America	2003	fim3-2	ptxP3	ptxA1		NA	ERR361853	Bart et al. 2014
B339_USA_2004_fim3-2	B339,USA,2004,fim3-2,ptxP3,	B339	USA	fim2-1	North America	2004	fim3-2	ptxP3	ptxA1		NA	ERR361842	Bart et al. 2014
B340_USA_2004_fim3-1	B340,USA,2004,fim3-1,ptxP3,	B340	USA	fim2-1	North America	2004	fim3-1	ptxP3	ptxA1		NA	ERR361844	Bart et al. 2014
B341_USA_2004_fim3-1	B341,USA,2004,fim3-1,ptxP3,	B341	USA	fim2-1	North America	2004	fim3-1	ptxP3	ptxA1		NA	ERR361834	Bart et al. 2014
B342_USA_2005_fim3-2	B342,USA,2005,fim3-2,ptxP3,	B342	USA	fim2-1	North America	2005	fim3-2	ptxP3	ptxA1		NA	ERR361841	Bart et al. 2014
H374_USA_2010_fim3-1	H374,USA,2010,fim3-1,ptxP3,+	USAH374	USA	-	North America	2010	fim3-1	ptxP3	ptxA1	prn2	WTprn	PRJNA266616	Boweden et al. 2017
H378_USA_2010_fim3-1	H378,USA,2010,fim3-1,ptxP3,-	USAH378	USA	-	North America	2010	fim3-1	ptxP3	ptxA1	prn2	IS481::240Fwdg	PRJNA266616	Boweden et al. 2017
H379_USA_2010_fim3-2	H379,USA,2010,fim3-2,ptxP3,+	USAH379	USA	-	North America	2010	fim3-2	ptxP3	ptxA1	prn2	WTprn	PRJNA266616	Boweden et al. 2017
H380_USA_2010_fim3-2	H380e,USA,2010,fim3-2,ptxP3,+	USAH380e	USA	-	North America	2010	fim3-2	ptxP3	ptxA1	prn2	WTprn	PRJNA266616	Boweden et al. 2017
H489_USA_2010_fim3-2	H489,USA,2010,fim3-2,ptxP3,+	USAH489	USA	-	North America	2010	fim3-2	ptxP3	ptxA1	prn2	WTprn	PRJNA266616	Boweden et al. 2017
H542_USA_2010_fim3-1	H542e,USA,2010,fim3-1,ptxP3,+	USAH542e	USA	-	North America	2010	fim3-1	ptxP3	ptxA1	prn2	WTprn	PRJNA266616	Boweden et al. 2017
H559_USA_2010_fim3-1	H559e,USA,2010,fim3-1,ptxP3,-	USAH559e	USA	-	North America	2010	fim3-1	ptxP3	ptxA1	prn2	IS481::240Fwdg	PRJNA266616	Boweden et al. 2017
H561_USA_2010_fim3-2	H561,USA,2010,fim3-2,ptxP3,+	USAH561	USA	-	North America	2010	fim3-2	ptxP3	ptxA1	prn2	WTprn	PRJNA266616	Boweden et al. 2017
H563_USA_2010_fim3-2	H563e,USA,2010,fim3-2,ptxP3,+	USAH563e	USA	-	North America	2010	fim3-2	ptxP3	ptxA1	prn2	WTprn	PRJNA266616	Boweden et al. 2017
H564_USA_2010_fim3-2	H564,USA,2010,fim3-2,ptxP3,+	USAH564	USA	-	North America	2010	fim3-2	ptxP3	ptxA1	prn2	WTprn	PRJNA266616	Boweden et al. 2017
H622_USA_2010_fim3-1	H622,USA,2010,fim3-1,ptxP3,+	USAH622	USA	-	North America	2010	fim3-1	ptxP3	ptxA1	prn2	WTprn	PRJNA266616	Boweden et al. 2017
H627_USA_2010_fim3-1	H627,USA,2010,fim3-1,ptxP3,+	USAH627	USA	-	North America	2010	fim3-1	ptxP3	ptxA1	prn2	WTprn	PRJNA266616	Boweden et al. 2017
H788_USA_2011_fim3-2	H788,USA,2011,fim3-2,ptxP3,+	USAH788	USA	-	North America	2011	fim3-2	ptxP3	ptxA1	prn2	WTprn	PRJNA266616	Boweden et al. 2017
I468_USA_2012_fim3-1	I468,USA,2012,fim3-1,ptxP3,	USAI468	USA	-	North America	2012	fim3-1	ptxP3	ptxA1	prn2	SC@nt1273	PRJNA266616	Boweden et al. 2017
I469_USA_2012_fim3-2	I469,USA,2012,fim3-2,ptxP3,-	USAI469	USA	-	North America	2012	fim3-2	ptxP3	ptxA1	prn2	IS481::1613Revh	PRJNA266616	Boweden et al. 2017
I472_USA_2012_fim3-2	I472,USA,2012,fim3-2,ptxP3,-	USAI472	USA	-	North America	2012	fim3-2	ptxP3	ptxA1	prn2	IS481::1613Revh	PRJNA266616	Boweden et al. 2017
I475_USA_2012_fim3-1	I475,USA,2012,fim3-1,ptxP3,-	USAI475	USA	-	North America	2012	fim3-1	ptxP3	ptxA1	prn2	IS481::1613Fwdi	PRJNA266616	Boweden et al. 2017
I476_USA_2012_fim3-1	I476,USA,2012,fim3-1,ptxP3,-	USAI476	USA	-	North America	2012	fim3-1	ptxP3	ptxA1	prn2	IS481::1613Fwdi	PRJNA266616	Boweden et al. 2017
I480_USA_2012_fim3-1	I480,USA,2012,fim3-1,ptxP3,+	USAI480	USA	-	North America	2012	fim3-1	ptxP3	ptxA1	prn2	WTprn	PRJNA266616	Boweden et al. 2017
I483_USA_2012_fim3-1	I483,USA,2012,fim3-1,ptxP3,-	USAI483	USA	-	North America	2012	fim3-1	ptxP3	ptxA1	prn2	IS481::1613Fwdi	PRJNA266616	Boweden et al. 2017
I488_USA_2012_fim3-1	I488,USA,2012,fim3-1,ptxP3,-	USAI488	USA	-	North America	2012	fim3-1	ptxP3	ptxA1	prn2	IS481::1613Fwdi	PRJNA266616	Boweden et al. 2017
I496_USA_2012_fim3-1	I496,USA,2012,fim3-1,ptxP3,-	USAI496	USA	-	North America	2012	fim3-1	ptxP3	ptxA1	prn2	IS481::1613Fwdi	PRJNA266616	Boweden et al. 2017
I498_USA_2012_fim3-1	I498,USA,2012,fim3-1,ptxP3,-	USAI498	USA	-	North America	2012	fim3-1	ptxP3	ptxA1	prn2	IS481::240Revj	PRJNA266616	Boweden et al. 2017
I517_USA_2012_fim3-1	I517,USA,2012,fim3-1,ptxP3,-	USAI517	USA	-	North America	2012	fim3-1	ptxP3	ptxA1	prn2	IS481::1613Fwdi	PRJNA266616	Boweden et al. 2017
I518_USA_2012_fim3-1	I518,USA,2012,fim3-1,ptxP3,	USAI518	USA	-	North America	2012	fim3-1	ptxP3	ptxA1	prn2	SC@nt1273	PRJNA266616	Boweden et al. 2017
I521_USA_2012_fim3-1	I521,USA,2012,fim3-1,ptxP3,-	USAI521	USA	-	North America	2012	fim3-1	ptxP3	ptxA1	prn2	IS481::1613Fwdi	PRJNA266616	Boweden et al. 2017
I538_USA_2012_fim3-1	I538,USA,2012,fim3-1,ptxP3,-	USAI538	USA	-	North America	2012	fim3-1	ptxP3	ptxA1	prn2	prnP(–74nt)k	PRJNA266616	Boweden et al. 2017
I539_USA_2012_fim3-1	I539,USA,2012,fim3-1,ptxP3,-	USAI539	USA	-	North America	2012	fim3-1	ptxP3	ptxA1	prn2	prnP(–74nt)k	PRJNA266616	Boweden et al. 2017
I646_USA_2012_fim3-1	I646,USA,2012,fim3-1,ptxP3,+	USAI646	USA	-	North America	2012	fim3-1	ptxP3	ptxA1	prn2	WTprn	PRJNA266616	Boweden et al. 2017
I656_USA_2012_fim3-1	I656,USA,2012,fim3-1,ptxP3,+	USAI656	USA	-	North America	2012	fim3-1	ptxP3	ptxA1	prn2	WTprn	PRJNA266616	Boweden et al. 2017
I669_USA_2011_fim3-2	I669,USA,2011,fim3-2,ptxP3,+	USAI669	USA	-	North America	2011	fim3-2	ptxP3	ptxA1	prn2	WTprn	PRJNA266616	Boweden et al. 2017
I707_USA_2012_fim3-1	I707,USA,2012,fim3-1,ptxP3,+	USAI707	USA	-	North America	2012	fim3-1	ptxP3	ptxA1	prn2	WTprn	PRJNA266616	Boweden et al. 2017
IR101_ST8_2014_fim3-2	IR101,IR,ST8,2014,ptxP3,	IR101	IR	fim2-1	Asia	2014	fim3-2	ptxP3	ptxA1	prn2	NA	PRJNA450302	This study
IR104_ST1_2014_fim3-2	IR104,IR,ST1,2014,ptxP3,	IR104	IR	fim2-1	Asia	2014	fim3-2	ptxP3	ptxA1	prn2	NA	PRJNA450302	This study
IR112_ST1_2014_fim3-2	IR112,IR,ST1,2014,ptxP3,	IR112	IR	fim2-1	Asia	2014	fim3-2	ptxP3	ptxA1	prn2	NA	PRJNA450302	This study
IR121_ST8_2014_fim3-2	IR121,IR,ST8,2014,ptxP3,	IR121	IR	fim2-1	Asia	2014	fim3-2	ptxP3	ptxA1	prn2	NA	PRJNA450302	This study
IR122_ST8_2014_fim3-2	IR122,IR,ST8,2014,ptxP3,	IR122	IR	fim2-1	Asia	2014	fim3-2	ptxP3	ptxA1	prn2	NA	PRJNA450302	This study
IR123_ST1_2014_fim3-2	IR123,IR,ST1,2014,ptxP3,	IR123	IR	fim2-1	Asia	2014	fim3-2	ptxP3	ptxA1	prn2	NA	PRJNA450302	This study
IR124_ST8_2014_fim3-2	IR124,IR,ST8,2014,ptxP3,	IR124	IR	fim2-1	Asia	2014	fim3-2	ptxP3	ptxA1	prn2	NA	PRJNA450302	This study
IR127_ST1_2015_fim3-2	IR127,IR,ST1,2015,fim3-1,ptxP3,	IR127	IR	fim2-1	Asia	2015	fim3-2	ptxP3	ptxA1	prn2	NA	PRJNA450302	This study
IR128_ST1_2015_fim3-2	IR128,IR,ST1,2015,ptxP3,	IR128	IR	fim2-1	Asia	2015	fim3-2	ptxP3	ptxA1	prn2	NA	PRJNA450302	This study
IR129_ST1_2015_fim3-2	IR129,IR,ST1,2015,fim3-2,ptxP3,	IR129	IR	fim2-2	Asia	2015	fim3-2	ptxP3	ptxA1	prn2	NA	PRJNA450302	This study
IR130_ST27_2015_fim3-2	IR130,IR,ST27,2015,fim3-3,ptxP3,	IR130	IR	fim2-1	Asia	2015	fim3-2	ptxP3	ptxA1	prn2	NA	PRJNA450302	This study
IR131_ST27_2015_fim3-2	IR131,IR,ST27,2015,ptxP3,	IR131	IR	fim2-1	Asia	2015	fim3-2	ptxP3	ptxA1	prn2	NA	PRJNA450302	This study
IR141_ST4_2015_fim3-2	IR141,IR,ST4,2015,ptxP3,	IR141	IR	fim2-1	Asia	2015	fim3-2	ptxP3	ptxA1	prn2	NA	PRJNA450302	This study
IR143_ST1_2016_fim3-2	IR143,IR,ST1,2016,ptxP3,	IR143	IR	fim2-1	Asia	2016	fim3-2	ptxP3	ptxA1	prn2	NA	PRJNA450302	This study
IR145_ST1_2016_fim3-1	IR145,IR,ST1,2016,fim3-1,ptxP3,	IR145	IR	fim2-1	Asia	2016	fim3-1	ptxP3	ptxA1	prn2	NA	PRJNA450302	This study
IR147_ST27_2016_fim3-2	IR147,IR,ST27,2016,ptxP3,	IR147	IR	fim2-1	Asia	2016	fim3-2	ptxP3	ptxA1	prn2	NA	PRJNA450302	This study
IR148_ST8_2016_fim3-2	IR148,IR,ST8,2016,ptxP3,	IR148	IR	fim2-1	Asia	2016	fim3-2	ptxP3	ptxA1	prn2	NA	PRJNA450302	This study
IR149_ST27_2016_fim3-2	IR149,IR,ST27,2016,ptxP3,	IR149	IR	fim2-1	Asia	2016	fim3-2	ptxP3	ptxA1	prn2	NA	PRJNA450302	This study
IR152_ST8_2016_fim3-2	IR152,IR,ST8,2016,ptxP3,	IR152	IR	fim2-1	Asia	2016	fim3-2	ptxP3	ptxA1	prn2	NA	PRJNA450302	This study
IR154_ST27_2016_fim3-2	IR154,IR,ST27,2016,ptxP3,	IR154	IR	fim2-1	Asia	2016	fim3-2	ptxP3	ptxA1	prn2	NA	PRJNA450302	This study
IR155_ST1_2016_fim3-2	IR155,IR,ST1,2016,ptxP3,	IR155	IR	fim2-1	Asia	2016	fim3-2	ptxP3	ptxA1	prn2	NA	PRJNA450302	This study
IR15_ST27_2009_fim3-2	IR15,IR,ST27,2009,fim3-2,ptxP3,	IR15	IR	fim2-1	Asia	2009	fim3-2	ptxP3	ptxA1	prn2	NA	PRJNA450302	This study
IR161_ST27_2016_fim3-2	IR161,IR,ST27,2016,ptxP4,	IR161	IR	fim2-1	Asia	2016	fim3-2	ptxP4	ptxA1	prn2	NA	PRJNA450302	This study
IR164_ST4_2016_fim3-2	IR164,IR,ST4,2016,ptxP5,	IR164	IR	fim2-1	Asia	2016	fim3-2	ptxP5	ptxA1	prn2	NA	PRJNA450302	This study
IR17_ST27_2009_fim3-2	IR17,IR,ST27,2009,ptxP3,	IR17	IR	fim2-1	Asia	2009	fim3-2	ptxP3	ptxA1	prn2	NA	PRJNA450302	This study
IR2_ST27_2008_fim3-2	IR2,IR,ST27,2008,ptxP3,	IR2	IR	fim2-1	Asia	2008	fim3-2	ptxP3	ptxA1	prn2	NA	PRJNA450302	This study
IR31_ST8_2012_fim3-2	IR31,IR,ST8,2012,ptxP3,	IR31	IR	fim2-1	Asia	2012	fim3-2	ptxP3	ptxA1	prn2	NA	PRJNA450302	This study
IR33_ST8_2012_fim3-2	IR33,IR,ST8,2012,fim3-2,ptxP3,	IR33	IR	fim2-1	Asia	2012	fim3-2	ptxP3	ptxA1	prn2	NA	PRJNA450302	This study
IR36_ST8_2012_fim3-2	IR36,IR,ST8,2012,fim3-2,ptxP3,	IR36	IR	fim2-1	Asia	2012	fim3-2	ptxP3	ptxA1	prn2	NA	PRJNA450302	This study
IR39_ST8_2012_fim3-2	IR39,IR,ST8,2012,fim3-2,ptxP3,	IR39	IR	fim2-1	Asia	2012	fim3-2	ptxP3	ptxA1	prn2	NA	PRJNA450302	This study
IR40_ST8_2012_fim3-2	IR40,IR,ST8,2012,fim3-2,ptxP3,	IR40	IR	fim2-1	Asia	2012	fim3-2	ptxP3	ptxA1	prn2	NA	PRJNA450302	This study
IR42_ST8_2012_fim3-2	IR42,IR,ST8,2012,fim3-2,ptxP3,	IR42	IR	fim2-1	Asia	2012	fim3-2	ptxP3	ptxA1	prn2	NA	PRJNA450302	This study
IR43_ST8_2012_fim3-2	IR43,IR,ST8,2012,fim3-2,ptxP3,	IR43	IR	fim2-1	Asia	2012	fim3-2	ptxP3	ptxA1	prn2	NA	PRJNA450302	This study
IR49_ST8_2012_fim3-2	IR49,IR,ST8,2012,fim3-2,ptxP3,	IR49	IR	fim2-1	Asia	2012	fim3-2	ptxP3	ptxA1	prn2	NA	PRJNA450302	This study
IR50_ST8_2012_fim3-2	IR50,IR,ST8,2012,fim3-2,ptxP3,	IR50	IR	fim2-1	Asia	2012	fim3-2	ptxP3	ptxA1	prn2	NA	PRJNA450302	This study
IR53_ST1_2013_fim3-2	IR53,IR,ST1,2013,fim3-2,ptxP3,	IR53	IR	fim2-1	Asia	2013	fim3-2	ptxP3	ptxA1	prn2	NA	PRJNA450302	This study
IR58_ST1_2013_fim3-2	IR58,IR,ST1,2013,fim3-2,ptxP3,	IR58	IR	fim2-1	Asia	2013	fim3-2	ptxP3	ptxA1	prn2	NA	PRJNA450302	This study
IR61_ST1_2013_fim3-2	IR61,IR,ST1,2013,fim3-2,ptxP3,	IR61	IR	fim2-1	Asia	2013	fim3-2	ptxP3	ptxA1	prn2	NA	PRJNA450302	This study
IR62_ST8_2013_fim3-2	IR62,IR,ST8,2013,ptxP3,	IR62	IR	fim2-1	Asia	2013	fim3-2	ptxP3	ptxA1	prn2	NA	PRJNA450302	This study
IR70_ST8_2013_fim3-2	IR70,IR,ST8,2013,ptxP3,	IR70	IR	fim2-1	Asia	2013	fim3-2	ptxP3	ptxA1	prn2	NA	PRJNA450302	This study
IR80_ST27_2013_fim3-2	IR80,IR,ST27,2013,ptxP3,	IR80	IR	fim2-1	Asia	2013	fim3-2	ptxP3	ptxA1	prn2	NA	PRJNA450302	This study
IR81_ST1_2013_fim3-2	IR81,IR,ST1,2013,ptxP3,	IR81	IR	fim2-1	Asia	2013	fim3-2	ptxP3	ptxA1	prn2	NA	PRJNA450302	This study
IR82_ST27_2013_fim3-2	IR82,IR,ST27,2013,ptxP3,	IR82	IR	fim2-1	Asia	2013	fim3-2	ptxP3	ptxA1	prn2	NA	PRJNA450302	This study
IR85_ST27_2013_fim3-2	IR85,IR,ST27,2013,ptxP3,	IR85	IR	fim2-1	Asia	2013	fim3-2	ptxP3	ptxA1	prn2	NA	PRJNA450302	This study
IR86_ST1_2013_fim3-2	IR86,IR,ST1,2013,ptxP3,	IR86	IR	fim2-1	Asia	2013	fim3-2	ptxP3	ptxA1	prn2	NA	PRJNA450302	This study
IR87_ST1_2013_fim3-2	IR87,IR,ST1,2013,ptxP3,	IR87	IR	fim2-1	Asia	2013	fim3-2	ptxP3	ptxA1	prn2	NA	PRJNA450302	This study
IR88_ST27_2013_fim3-2	IR88,IR,ST27,2013,ptxP3,	IR88	IR	fim2-1	Asia	2013	fim3-2	ptxP3	ptxA1	prn2	NA	PRJNA450302	This study
IR89_ST1_2013_fim3-2	IR89,IR,ST1,2013,ptxP3,	IR89	IR	fim2-1	Asia	2013	fim3-2	ptxP3	ptxA1	prn2	NA	PRJNA450302	This study
IR90_ST1_2013_fim3-2	IR90,IR,ST1,2013,ptxP3,	IR90	IR	fim2-1	Asia	2013	fim3-2	ptxP3	ptxA1	prn2	NA	PRJNA450302	This study
IR91_ST1_2013_fim3-2	IR91,IR,ST1,2013,ptxP3,	IR91	IR	fim2-1	Asia	2013	fim3-2	ptxP3	ptxA1	prn2	NA	PRJNA450302	This study
IR98_ST8_2014_fim3-2	IR98,IR,ST8,2014,ptxP3,	IR98	IR	fim2-1	Asia	2014	fim3-2	ptxP3	ptxA1	prn2	NA	PRJNA450302	This study
ISR10_ISR_2008_fim3-2	ISR10,ISR,2008,fim3-2,ptxP3,	ISR10	ISR	fim2-1	Middle East	2008	fim3-2	ptxP3	ptxA1	prn2	NA	PRJNA348407	Octavia et. al 2016
ISR11_ISR_2007_fim3-2	ISR11,ISR,2007,fim3-2,ptxP3,	ISR11	ISR	fim2-1	Middle East	2007	fim3-2	ptxP3	ptxA1	prn2	NA	PRJNA348407	Octavia et. al 2016
ISR12_ISR_2008_fim3-2	ISR12,ISR,2008,fim3-2,ptxP3,	ISR12	ISR	fim2-1	Middle East	2008	fim3-2	ptxP3	ptxA1	prn2	NA	PRJNA348407	Octavia et. al 2016
ISR13_ISR_2008_fim3-2	ISR13,ISR,2008,fim3-2,ptxP3,	ISR13	ISR	fim2-1	Middle East	2008	fim3-2	ptxP3	ptxA1	prn2	NA	PRJNA348407	Octavia et. al 2016
ISR15_ISR_2007_fim3-1	ISR15,ISR,2007,fim3-1,ptxP3,	ISR15	ISR	fim2-1	Middle East	2007	fim3-1	ptxP3	ptxA1	prn2	NA	PRJNA348407	Octavia et. al 2016
ISR16_ISR_2007_fim3-1	ISR16,ISR,2007,fim3-1,ptxP3,	ISR16	ISR	fim2-1	Middle East	2007	fim3-1	ptxP3	ptxA1	prn2	NA	PRJNA348407	Octavia et. al 2016
ISR17_ISR_2007_fim3-1	ISR17,ISR,2007,fim3-1,ptxP3,	ISR17	ISR	fim2-1	Middle East	2007	fim3-1	ptxP3	ptxA1	prn2	NA	PRJNA348407	Octavia et. al 2016
ISR18_ISR_2007_fim3-2	ISR18,ISR,2007,fim3-2,ptxP3,	ISR18	ISR	fim2-1	Middle East	2007	fim3-2	ptxP3	ptxA1	prn2	NA	PRJNA348407	Octavia et. al 2016
ISR19_ISR_2008_fim3-1	ISR19,ISR,2008,fim3-1,ptxP3,	ISR19	ISR	fim2-1	Middle East	2008	fim3-1	ptxP3	ptxA1	prn2	NA	PRJNA348407	Octavia et. al 2016
ISR1_ISR_2006_fim3-2	ISR1,ISR,2006,fim3-2,ptxP3,	ISR01	ISR	fim2-1	Middle East	2006	fim3-2	ptxP3	ptxA1	prn2	NA	PRJNA348407	Octavia et. al 2016
ISR20_ISR_2008_fim3-1	ISR20,ISR,2008,fim3-1,ptxP3,	ISR20	ISR	fim2-1	Middle East	2008	fim3-1	ptxP3	ptxA1	prn2	NA	PRJNA348407	Octavia et. al 2016
ISR21_ISR_Unknown_fim3-1	ISR21,ISR,Unknown,fim3-1,ptxP3,	ISR21	ISR	fim2-1	Middle East	Unknown	fim3-1	ptxP3	ptxA1	prn2	NA	PRJNA348407	Octavia et. al 2016
ISR23_ISR_2008_fim3-1	ISR23,ISR,2008,fim3-1,ptxP3,	ISR23	ISR	fim2-1	Middle East	2008	fim3-1	ptxP3	ptxA1	prn2	NA	PRJNA348407	Octavia et. al 2016
ISR26_ISR_2008_fim3-2	ISR26,ISR,2008,fim3-2,ptxP3,	ISR26	ISR	fim2-1	Middle East	2008	fim3-2	ptxP3	ptxA1	prn2	NA	PRJNA348407	Octavia et. al 2016
ISR28_ISR_2011_fim3-1	ISR28,ISR,2011,fim3-1,ptxP3,	ISR28	ISR	fim2-1	Middle East	2011	fim3-1	ptxP3	ptxA1	prn2	NA	PRJNA348407	Octavia et. al 2016
ISR4_ISR_2007_fim3-2	ISR4,ISR,2007,fim3-2,ptxP3,	ISR04	ISR	fim2-1	Middle East	2007	fim3-2	ptxP3	ptxA1	prn2	NA	PRJNA348407	Octavia et. al 2016
ISR7_ISR_2008_fim3-2	ISR7,ISR,2008,fim3-2,ptxP3,	ISR07	ISR	fim2-1	Middle East	2008	fim3-2	ptxP3	ptxA1	prn2	NA	PRJNA348407	Octavia et. al 2016
ISR8_ISR_2007_fim3-2	ISR8b,ISR,2007,fim3-2,ptxP3,	ISR08B	ISR	fim2-1	Middle East	2007	fim3-2	ptxP3	ptxA1	prn2	NA	PRJNA348407	Octavia et. al 2016
BP188_China_2000_fim3-2	BP188,China,2000,fim3-2,ptxP3,	BP188	China	fim2-1	Asia	2000	fim3-2	ptxP3	ptxA1	prn2	NA	SRR1610559	Xu et al 2015
BP189_China_2001_fim3-2	BP189,China,2001,fim3-2,ptxP3,	BP189	China	fim2-1	Asia	2001	fim3-2	ptxP3	ptxA1	prn2	NA	SRR1610560	Xu et al 2015
PRCB382_FIN_2003_fim3-2	PRCB382,FIN,2003,,ptxP3,	PRCB 382	FIN		Europe	2003	fim3-2	ptxP3	ptxA1	prn2	NA	SRR1606312	Xu et al 2015
PRCB406_FIN_2003_fim3-2	PRCB406,FIN,2003,,ptxP3,	PRCB 406	FIN		Europe	2003	fim3-2	ptxP3	ptxA1	prn2	NA	SRR1606313	Xu et al 2015
PRCB640_FIN_2006_fim3-2	PRCB640,FIN,2006,,ptxP3,	PRCB 640	FIN		Europe	2006	fim3-2	ptxP3	ptxA1	prn2	NA	SRR1606314	Xu et al 2015
PRCB660_FIN_2007_fim3-1	PRCB660,FIN,2007,,ptxP3,	PRCB 660	FIN		Europe	2007	fim3-2	ptxP3	ptxA1	prn2	NA	SRR1606315	Xu et al 2015
PRCB668_FIN_2008_fim3-1	PRCB668,FIN,2008,,ptxP3,	PRCB 668	FIN		Europe	2008	fim3-2	ptxP3	ptxA1	prn2	NA	SRR1606322	Xu et al 2015
UK25_UK_2008_fim3-1	UK25,UK,2008,fim3-1,ptxP3,	UK25	UK	fim2-1	Europe	2008	fim3-1	ptxP3	ptxA1	prn2	NA	ERS176852	Sealy et al 2014
UK26_UK_2008_fim3-1	UK26,UK,2008,fim3-1,ptxP3,	UK26	UK	fim2-1	Europe	2008	fim3-1	ptxP3	ptxA1	prn2	NA	ERS176853	Sealy et al 2014
UK27_UK_2008_fim3-2	UK27,UK,2008,fim3-2,ptxP3,	UK27	UK	fim2-1	Europe	2008	fim3-2	ptxP3	ptxA1	prn2	NA	ERS176854	Sealy et al 2014
UK28_UK_2009_fim3-2	UK28,UK,2009,fim3-2,ptxP3,	UK28	UK	fim2-1	Europe	2009	fim3-2	ptxP3	ptxA1	prn2	NA	ERS176855	Sealy et al 2014
UK29_UK_2009_fim3-1	UK29,UK,2009,fim3-1,ptxP3,	UK29	UK	fim2-1	Europe	2009	fim3-1	ptxP3	ptxA1	prn2	NA	ERS176856	Sealy et al 2014
UK30_UK_2011_fim3-1	UK30,UK,2011,fim3-1,ptxP3,	UK30	UK	fim2-1	Europe	2011	fim3-1	ptxP3	ptxA1	prn2	NA	ERS176857	Sealy et al 2014
UK32_UK_2011_fim3-2	UK32,UK,2011,fim3-2,ptxP3,	UK32	UK	fim2-1	Europe	2011	fim3-2	ptxP3	ptxA1	prn2	NA	ERS176859	Sealy et al 2014
UK33_UK_2011_fim3-2	UK33,UK,2011,fim3-2,ptxP3,	UK33	UK	fim2-1	Europe	2011	fim3-2	ptxP3	ptxA1	prn2	NA	ERS176860	Sealy et al 2014
UK34_UK_2011_fim3-1	UK34,UK,2011,fim3-1,ptxP3,	UK34	UK	fim2-1	Europe	2011	fim3-1	ptxP3	ptxA1	prn2	NA	ERS176861	Sealy et al 2014
UK35_UK_2012_fim3-1	UK35,UK,2012,fim3-1,ptxP3,	UK35	UK	fim2-1	Europe	2012	fim3-1	ptxP3	ptxA1	prn2	NA	ERS176862	Sealy et al 2014
UK36_UK_2012_fim3-2*	UK36,UK,2012,fim3-2*,ptxP3,	UK36	UK	fim2-1	Europe	2012	fim3-2*	ptxP3	ptxA1	prn2	NA	ERS176863	Sealy et al 2014
UK37_UK_2012_fim3-1	UK37,UK,2012,fim3-1,ptxP3,	UK37	UK	fim2-1	Europe	2012	fim3-1	ptxP3	ptxA1	prn2	NA	ERS176864	Sealy et al 2014
UK38_UK_2012_fim3-2	UK38,UK,2012,fim3-2,ptxP3,	UK38	UK	fim2-1	Europe	2012	fim3-2	ptxP3	ptxA1	prn2	NA	ERS176865	Sealy et al 2014
UK39_UK_2012_fim3-2	UK39,UK,2012,fim3-2,ptxP3,	UK39	UK	fim2-1	Europe	2012	fim3-2	ptxP3	ptxA1	prn2	NA	ERS176866	Sealy et al 2014
UK40_UK_2012_fim3-1	UK40,UK,2012,fim3-1,ptxP3,	UK40	UK	fim2-1	Europe	2012	fim3-1	ptxP3	ptxA1	prn2	NA	ERS176867	Sealy et al 2014
UK41_UK_2012_fim3-1	UK41,UK,2012,fim3-1,ptxP3,	UK41	UK	fim2-1	Europe	2012	fim3-1	ptxP3	ptxA1	prn2	NA	ERS176868	Sealy et al 2014
UK42_UK_2012_fim3-1	UK42,UK,2012,fim3-1,ptxP3,	UK42	UK	fim2-1	Europe	2012	fim3-1	ptxP3	ptxA1	prn2	NA	ERS176869	Sealy et al 2014
UK43_UK_2012_fim3-1	UK43,UK,2012,fim3-1,ptxP3,	UK43	UK	fim2-1	Europe	2012	fim3-1	ptxP3	ptxA1	prn2	NA	ERS176870	Sealy et al 2014
UK44_UK_2012_fim3-1	UK44,UK,2012,fim3-1,ptxP3,	UK44	UK	fim2-1	Europe	2012	fim3-1	ptxP3	ptxA1	prn2	NA	ERS176871	Sealy et al 2014
UK45_UK_2012_fim3-1	UK45,UK,2012,fim3-1,ptxP3,	UK45	UK	fim2-1	Europe	2012	fim3-1	ptxP3	ptxA1	prn2	NA	ERS176872	Sealy et al 2014
UK46_UK_2012_fim3-1	UK46,UK,2012,fim3-1,ptxP3,	UK46	UK	fim2-1	Europe	2012	fim3-1	ptxP3	ptxA1	prn2	NA	ERS176873	Sealy et al 2014
UK47_UK_2012_fim3-1	UK47,UK,2012,fim3-1,ptxP3,	UK47	UK	fim2-1	Europe	2012	fim3-1	ptxP3	ptxA1	prn2	NA	ERS176874	Sealy et al 2014
UK48_UK_2012_fim3-1	UK48,UK,2012,fim3-1,ptxP3,	UK48	UK	fim2-1	Europe	2012	fim3-1	ptxP3	ptxA1	prn2	NA	ERS176875	Sealy et al 2014
UK49_UK_2012_fim3-2	UK49,UK,2012,fim3-2,ptxP3,	UK49	UK	fim2-1	Europe	2012	fim3-2	ptxP3	ptxA1	prn2	NA	ERS227750	Sealy et al 2014
UK50_UK_2012_fim3-1	UK50,UK,2012,fim3-1,ptxP3,	UK50	UK	fim2-1	Europe	2012	fim3-1	ptxP3	ptxA1		NA	ERS227751	Sealy et al 2014
UK52_UK_2011_fim3-1	UK52,UK,2011,fim3-1,ptxP3,	UK52	UK	fim2-1	Europe	2011	fim3-1	ptxP3	ptxA1	prn2	NA	ERS227753	Sealy et al 2014
UK53_UK_2011_fim3-2	UK53,UK,2011,fim3-2,ptxP3,	UK53	UK	fim2-1	Europe	2011	fim3-2	ptxP3	ptxA1	prn2	NA	ERS227754	Sealy et al 2014
UK54_UK_2011_fim3-1	UK54,UK,2011,fim3-1,ptxP3,	UK54	UK	fim2-1	Europe	2011	fim3-1	ptxP3	ptxA1	prn2	NA	ERS227755	Sealy et al 2014
UK55_UK_2012_fim3-1	UK55,UK,2012,fim3-1,ptxP3,	UK55	UK	fim2-1	Europe	2012	fim3-1	ptxP3	ptxA1		NA	ERS227756	Sealy et al 2014
UK57_UK_2012_fim3-2	UK57,UK,2012,fim3-2,ptxP3,	UK57	UK	fim2-1	Europe	2012	fim3-2	ptxP3	ptxA1	prn2	NA	ERS227758	Sealy et al 2014
UK58_UK_2012_fim3-1	UK58,UK,2012,fim3-1,ptxP3,	UK58	UK	fim2-1	Europe	2012	fim3-1	ptxP3	ptxA1	prn2	NA	ERS227759	Sealy et al 2014
UK59_UK_2012_fim3-2	UK59,UK,2012,fim3-2,ptxP3,	UK59	UK	fim2-1	Europe	2012	fim3-2	ptxP3	ptxA1	prn2	NA	ERS227760	Sealy et al 2014
UK60_UK_2012_fim3-1	UK60,UK,2012,fim3-1,ptxP3,	UK60	UK	fim2-1	Europe	2012	fim3-1	ptxP3	ptxA1	prn2	NA	ERS227761	Sealy et al 2014
UK61_UK_2012_fim3-1	UK61,UK,2012,fim3-1,ptxP3,	UK61	UK	fim2-1	Europe	2012	fim3-1	ptxP3	ptxA1	prn2	NA	ERS227762	Sealy et al 2014
UK62_UK_2012_fim3-1	UK62,UK,2012,fim3-1,ptxP3,	UK62	UK	fim2-1	Europe	2012	fim3-1	ptxP3	ptxA1	prn2	NA	ERS227763	Sealy et al 2014
UK63_UK_2012_fim3-1	UK63,UK,2012,fim3-1,ptxP3,	UK63	UK	fim2-1	Europe	2012	fim3-1	ptxP3	ptxA1		NA	ERS227764	Sealy et al 2014
UK64_UK_2012_fim3-1	UK64,UK,2012,fim3-1,ptxP3,	UK64	UK	fim2-1	Europe	2012	fim3-1	ptxP3	ptxA1		NA	ERS227765	Sealy et al 2014
UK65_UK_2012_fim3-2	UK65,UK,2012,fim3-2,ptxP3,	UK65	UK	fim2-1	Europe	2012	fim3-2	ptxP3	ptxA1	prn2	NA	ERS227766	Sealy et al 2014
UK66_UK_2012_fim3-1	UK66,UK,2012,fim3-1,ptxP3,	UK66	UK	fim2-1	Europe	2012	fim3-1	ptxP3	ptxA1	prn2	NA	ERS227767	Sealy et al 2014
UK67_UK_2012_fim3-1	UK67,UK,2012,fim3-1,ptxP3,	UK67	UK	fim2-1	Europe	2012	fim3-1	ptxP3	ptxA1	prn2	NA	ERS227768	Sealy et al 2014
UK68_UK_2012_fim3-1	UK68,UK,2012,fim3-1,ptxP3,	UK68	UK	fim2-1	Europe	2012	fim3-1	ptxP3	ptxA1	prn2	NA	ERS227769	Sealy et al 2014
UK69_UK_2012_fim3-2	UK69,UK,2012,fim3-2,ptxP3,	UK69	UK	fim2-1	Europe	2012	fim3-2	ptxP3	ptxA1	prn2	NA	ERS227770	Sealy et al 2014
UK70_UK_2012_fim3-1	UK70,UK,2012,fim3-1,ptxP3,	UK70	UK	fim2-1	Europe	2012	fim3-1	ptxP3	ptxA1	prn2	NA	ERS227771	Sealy et al 2014
UK71_UK_2012_fim3-1	UK71,UK,2012,fim3-1,ptxP3,	UK71	UK	fim2-1	Europe	2012	fim3-1	ptxP3	ptxA1	prn2	NA	ERS227772	Sealy et al 2014
UK72_UK_2012_fim3-1	UK72,UK,2012,fim3-1,ptxP3,	UK72	UK	fim2-1	Europe	2012	fim3-1	ptxP3	ptxA1	prn2	NA	ERS227773	Sealy et al 2014
UK73_UK_2012_fim3-1	UK73,UK,2012,fim3-1,ptxP3,	UK73	UK	fim2-1	Europe	2012	fim3-1	ptxP3	ptxA1	prn2	NA	ERS227774	Sealy et al 2014
UK74_UK_2012_fim3-2	UK74,UK,2012,fim3-2,ptxP3,	UK74	UK	fim2-1	Europe	2012	fim3-2	ptxP3	ptxA1	prn2	NA	ERS227775	Sealy et al 2014
UK75_UK_2012_fim3-2	UK75,UK,2012,fim3-2,ptxP3,	UK75	UK	fim2-1	Europe	2012	fim3-2	ptxP3	ptxA1	prn2	NA	ERS227776	Sealy et al 2014
UK76_UK_2012_fim3-1	UK76,UK,2012,fim3-1,ptxP3,	UK76	UK	fim2-1	Europe	2012	fim3-1	ptxP3	ptxA1	prn2	NA	ERS227777	Sealy et al 2014
UK77_UK_2012_fim3-1	UK77,UK,2012,fim3-1,ptxP3,	UK77	UK	fim2-1	Europe	2012	fim3-1	ptxP3	ptxA1	prn2	NA	ERS227778	Sealy et al 2014
UK78_UK_2012_fim3-1	UK78,UK,2012,fim3-1,ptxP3,	UK78	UK	fim2-1	Europe	2012	fim3-1	ptxP3	ptxA1	prn2	NA	ERS227779	Sealy et al 2014
UK79_UK_2012_fim3-1	UK79,UK,2012,fim3-1,ptxP3,	UK79	UK	fim2-1	Europe	2012	fim3-1	ptxP3	ptxA1	prn2	NA	ERS227780	Sealy et al 2014
UK80_UK_2012_fim3-2	UK80,UK,2012,fim3-2,ptxP3,	UK80	UK	fim2-1	Europe	2012	fim3-2	ptxP3	ptxA1		NA	ERS227781	Sealy et al 2014
UK81_UK_2012_fim3-1	UK81,UK,2012,fim3-1,ptxP3,	UK81	UK	fim2-1	Europe	2012	fim3-1	ptxP3	ptxA1	prn2	NA	ERS227782	Sealy et al 2014
UK82_UK_2012_fim3-1	UK82,UK,2012,fim3-1,ptxP3,	UK82	UK	fim2-1	Europe	2012	fim3-1	ptxP3	ptxA1	prn2	NA	ERS227783	Sealy et al 2014
UK83_UK_2012_fim3-1	UK83,UK,2012,fim3-1,ptxP3,	UK83	UK	fim2-1	Europe	2012	fim3-1	ptxP3	ptxA1	prn2	NA	ERS227784	Sealy et al 2014
UK84_UK_2012_fim3-1	UK84,UK,2012,fim3-1,ptxP3,	UK84	UK	fim2-1	Europe	2012	fim3-1	ptxP3	ptxA1	prn2	NA	ERS227785	Sealy et al 2014
UK85_UK_2012_fim3-1	UK85,UK,2012,fim3-1,ptxP3,	UK85	UK	fim2-1	Europe	2012	fim3-1	ptxP3	ptxA1	prn2	NA	ERS227786	Sealy et al 2014
UK86_UK_2012_fim3-1	UK86,UK,2012,fim3-1,ptxP3,	UK86	UK	fim2-1	Europe	2012	fim3-1	ptxP3	ptxA1		NA	ERS227787	Sealy et al 2014
UK87_UK_2012_fim3-1	UK87,UK,2012,fim3-1,ptxP3,	UK87	UK	fim2-1	Europe	2012	fim3-1	ptxP3	ptxA1		NA	ERS227788	Sealy et al 2014
UK88_UK_2012_fim3-2	UK88,UK,2012,fim3-2,ptxP3,	UK88	UK	fim2-1	Europe	2012	fim3-2	ptxP3	ptxA1	prn3	NA	ERS227789	Sealy et al 2014
UK89_UK_2012_fim3-2	UK89,UK,2012,fim3-2,ptxP3,	UK89	UK	fim2-1	Europe	2012	fim3-2	ptxP3	ptxA1	prn2	NA	ERS227790	Sealy et al 2014
UK90_UK_2012_fim3-2	UK90,UK,2012,fim3-2,ptxP3,	UK90	UK	fim2-1	Europe	2012	fim3-2	ptxP3	ptxA1	prn2	NA	ERS227791	Sealy et al 2014
UK91_UK_2012_fim3-1	UK91,UK,2012,fim3-1,ptxP3,	UK91	UK	fim2-1	Europe	2012	fim3-1	ptxP3	ptxA1	prn2	NA	ERS227792	Sealy et al 2014
UK92_UK_2012_fim3-1	UK92,UK,2012,fim3-1,ptxP3,	UK92	UK	fim2-1	Europe	2012	fim3-1	ptxP3	ptxA1	prn2	NA	ERS227793	Sealy et al 2014
UK93_UK_2012_fim3-2	UK93,UK,2012,fim3-2,ptxP3,	UK93	UK	fim2-1	Europe	2012	fim3-2	ptxP3	ptxA1	prn2	NA	ERS227794	Sealy et al 2014
UK94_UK_2012_fim3-1	UK94,UK,2012,fim3-1,ptxP3,	UK94	UK	fim2-1	Europe	2012	fim3-1	ptxP3	ptxA1	prn2	NA	ERS227795	Sealy et al 2014
UK95_UK_2012_fim3-2	UK95,UK,2012,fim3-2,ptxP3,	UK95	UK	fim2-1	Europe	2012	fim3-2	ptxP3	ptxA1	prn2	NA	ERS227796	Sealy et al 2014
UK97_UK_2012_fim3-1	UK97,UK,2012,fim3-1,ptxP3,	UK97	UK	fim2-1	Europe	2012	fim3-1	ptxP3	ptxA1	prn2	NA	ERS227798	Sealy et al 2014
UK98_UK_2012_fim3-2	UK98,UK,2012,fim3-2,ptxP3,	UK98	UK	fim2-1	Europe	2012	fim3-2	ptxP3	ptxA1	prn2	NA	ERS227799	Sealy et al 2014
UK99_UK_2012_fim3-1	UK99,UK,2012,fim3-1,ptxP3,	UK99	UK	fim2-1	Europe	2012	fim3-1	ptxP3	ptxA1	prn2	NA	ERS227800	Sealy et al 2014
UK100_UK_2012_fim3-2	UK100,UK,2012,fim3-2,ptxP3,	UK100	UK	fim2-1	Europe	2012	fim3-2	ptxP3	ptxA1	prn2	NA	ERS227801	Sealy et al 2014
