# Supplementary material for: Genomic epidemiology of Iranian Bordetella pertussis: 50 years after the implementation of whole cell vaccine
Source: Emerg Microbes Infect. 2019 Sep 22;8(1):1416–27. doi: 10.1080/22221751.2019.1665479 (PMC6764348; doi:10.1080/22221751.2019.1665479)
Supplement: Supplemental Material [file TEMI_A_1665479_SM4887.zip › Supplementary_file_3_revision.xlsx]

## Sheet: Information
Supplemetary File-2: Details of indels and Insertion sequences found in this study
Sheet-1	short insertion and deletions (INDEL) found in Iranian B. pertussis compare to B. pertussis Tohama I(IR142 excluded)
Sheet-2	Details of Insertion sequenses (IS481) in forward and reverse direction in in Iranian B. pertussis IR142 compare to B. pertussis Tohama I
Sheet-3	Details of Insertion sequenses (IS481) in forward and reverse direction in in Iranian B. pertussis compare to B. pertussis Tohama I (IR142 excluded)

## Sheet: indels
											Clade 1						Clade 2		Clade3		no grouping	Calde 4		Clade 5								Calde 6					Clade 7				Calde 8
POS	Gene-ID	REF	ALT		number of base	strain	IR136	IR138	IR146	IR145	IR80	IR81	IR154	IR15	IR61	IR49	IR147	IR112	IR90	IR62	IR87	IR121	IR122	IR70	IR91	IR123	IR128	IR129	IR149	IR155	IR164	IR141	IR127	IR131	IR89	IR58	IR82	IR43	IR53	IR17	IR152	IR33	IR104	IR2	IR101	IR88	IR143	IR42	IR86
167272	BP0167	CG	CGG	insertion	1	multiple	+	+	+	+	+	-	+	+	+	-	+	+	-	+	+	-	-	+	+	+	-	+	-	-	-	-	+	-	+	+	-	+	+	+	+	-	+	+	+	-	+	+	+
167280	BP0167	AG	AGG	insertion	1	multiple	+	+	+	+	+	-	+	+	+	-	+	+	-	+	+	-	-	+	+	+	-	+	-	-	-	-	+	-	+	+	-	+	+	+	+	-	+	+	+	-	+	+	+
185044	BP0184	CCAAGGACAAGGGCAAGGACAAGGGCAAGGACAAGGGCAAGGACAAGGGCAAGGACAAGGGCAAGGACAAGGGCAAGGACAAGGGCAAGGACAAGGGCAAGGACAAGGG	CA	del / insertion	insertion and deletion	all	+	+	+	+	+	+	+	+	+	+	+	+	+	+	+	+	+	+	+	+	+	+	+	+	+	+	+	+	+	+	+	+	+	+	+	+	+	+	+	+	+	+	+
195374	BP0192	AG	AGG	insertion	1	136-138	+	+	-	-	-	-	-	-	-	-	-	-	-	-	-	-	-	-	-	-	-	-	-	-	-	-	-	-	-	-	-	-	-	-	-	-	-	-	-	-	-	-	-
266677	BP0256	AG	AGG	insertion	1	87	-	-	-	-	-	-	-	-	-	-	-	-	-	-	+	-	-	-	-	-	-	-	-	-	-	-	-	-	-	-	-	-	-	-	-	-	-	-	-	-	-	-	-
365461	BP0364	GCG	GG	deletion	1	all	-	-	+	+	+	+	+	+	+	+	+	+	+	+	+	+	+	+	+	+	+	+	+	+	+	+	+	+	+	+	+	+	+	+	+	+	+	+	+	+	+	+	+
521612	BP0513	GGCCC	GGCCCAAGCAGCCGCCC	insertion	12	clade4	-	-	-	-	-	-	-	-	-	-	-	-	-	-	-	+	+	-	-	-	-	-	-	-	-	-	-	-	-	-	-	-	-	-	-	-	-	-	-	-	-	-	-
627985	BP0621	ACCCC	ACCC	deletion	1	155	-	-	-	-	-	-	-	-	-	-	-	-	-	-	-	-	-	-	-	-	-	-	-	+	-	-	-	-	-	-	-	-	-	-	-	-	-	-	-	-	-	-	-
757112	BP0742	TCCC	TCCCC	insertion	1	70	-	-	-	-	-	-	-	-	-	-	-	-	-	-	-	-	-	+	-	-	-	-	-	-	-	-	-	-	-	-	-	-	-	-	-	-	-	-	-	-	-	-	-
867474	BP0838	AC	ACAGC	insertion	3	2-end	-	-	-	-	-	-	-	-	-	-	-	-	-	-	-	-	-	-	-	-	-	-	-	-	-	-	-	-	-	-	-	-	-	-	-	-	-	+	+	+	+	+	+
906526	BP0870	CGGCTGGCCGG	CG	deletion	9	15	-	-	-	-	-	-	-	+	-	-	-	-	-	-	-	-	-	-	-	-	-	-	-	-	-	-	-	-	-	-	-	-	-	-	-	-	-	-	-	-	-	-	-
919013	BP0880	CCGCGCCGGCGC	CC	deletion	8	ptxp3	-	-	-	+	+	+	+	+	+	+	+	+	+	+	+	+	+	+	+	+	+	+	+	+	+	+	+	+	+	+	+	+	+	+	+	+	+	+	+	+	+	+	+
1005224	BP0967	CTGCTGGT	CT	deletion	6	multiple	+	+	+	+	+	+	+	+	+	+	+	+	+	+	+	-	-	+	+	+	+	+	+	+	+	+	+	+	+	+	+	+	+	+	+	+	+	+	+	+	+	+	+
1026779	cusC	AG	AGG	insertion	1	136-138	+	+	-	-	-	-	-	-	-	-	-	-	-	-	-	-	-	-	-	-	-	-	-	-	-	-	-	-	-	-	-	-	-	-	-	-	-	-	-	-	-	-	-
1080117	BP1037 (Int)	CTG	CG	deletion	1	all	+	+	+	+	+	+	+	+	+	+	+	+	+	+	+	+	+	+	+	+	+	+	+	+	+	+	+	+	+	+	+	+	+	+	+	+	+	+	+	+	+	+	+
1171677	BP1113 (new allele)	TGGCTGGCGCGCCAGGCGCGGGTGCGGCCGGACGGCTGGCGCGCC	TGGCTGGCGCGCC	del/inser	35	143-42	-	-	-	-	-	-	-	-	-	-	-	-	-	-	-	-	-	-	-	-	-	-	-	-	-	-	-	-	-	-	-	-	-	-	-	-	-	-	-	+	+	+	-
1184203	BP1123	GG	GGCG	insertion	2	all	+	+	+	+	+	+	+	+	+	+	+	+	+	+	+	+	+	+	+	+	+	+	+	+	+	+	+	+	+	+	+	+	+	+	+	+	+	+	+	+	+	+	+
1380079	BP1312	CGACGG	CGACGGAGACGG	insertion	6	146	-	-	+	-	-	-	-	-	-	-	-	-	-	-	-	-	-	-	-	-	-	-	-	-	-	-	-	-	-	-	-	-	-	-	-	-	-	-	-	-	-	-	-
1391696	BP1323	CCAACGGCAGGTC	CC	deletion	11	146	-	-	+	-	-	-	-	-	-	-	-	-	-	-	-	-	-	-	-	-	-	-	-	-	-	-	-	-	-	-	-	-	-	-	-	-	-	-	-	-	-	-	-
1426476	BP1351	GAAAAA	GAAAA	deletion	1	all	+	+	+	+	+	+	+	+	+	+	+	+	+	+	+	+	+	+	+	+	+	+	+	+	+	+	+	+	+	+	+	+	+	+	+	+	+	+	+	+	+	+	+
1464181	BP1386	CG	CGG	insertion	1	all	+	+	+	+	+	+	+	+	+	+	+	+	+	+	+	+	+	+	+	+	+	+	+	+	+	+	+	+	+	+	+	+	+	+	+	+	+	+	+	+	+	+	+
1486257	BP1413	GGCCACGCCGCCGCAGCAGGCCGCCACGCCGCCG	GGCCACGCCGCCG	inser/del		161	-	-	-	-	-	-	-	-	-	-	-	-	-	-	-	-	-	-	-	-	-	-	-	-	-	-	-	-	-	-	-	-	-	-	-	-	-	-	-	-	-	-	-
1683241	BP1603	GCGCGCGCGCCGCGCGCGCCGCGCGCGCCG	GCGCGCGCGCCGCGCGCGCCG	dele/inser		multiple	-	-	-	-	-	-	-	-	-	-	+	+	+	-	-	-	-	-	-	-	-	-	-	-	-	-	-	-	-	-	-	-	-	-	-	-	-	-	-	-	-	-	-
1707618	kpsT	GCGCGCCC	GC	deletion	6	multiple	+	-	+	+	+	+	+	+	+	+	+	+	+	+	+	+	+	+	+	+	+	+	+	+	+	+	+	+	+	+	+	+	+	+	+	+	+	+	+	+	+	+	+
1767149	BP1682	GCCC	GCC	deletion	1	136-138	+	+	-	-	-	-	-	-	-	-	-	-	-	-	-	-	-	-	-	-	-	-	-	-	-	-	-	-	-	-	-	-	-	-	-	-	-	-	-	-	-	-	-
1828637	BP1741	CGG	CTGG	insertion	1	prn9	-	-	-	-	-	-	-	-	-	-	-	-	-	-	-	-	-	+	+	+	+	+	+	+	+	-	-	-	-	-	-	-	-	-	-	-	-	-	-	-	-	-	-
1979196	BP1879	GAAGCCCA	GA	deletion	6	33-104	-	-	-	-	-	-	-	-	-	-	-	-	-	-	-	-	-	-	-	-	-	-	-	-	-	-	-	-	-	-	-	-	-	-	-	+	+	-	-	-	-	-	-
2099398	BP1988	TGCGCCGCCCGAGCCGCCCGAGCCGCCCGAGCCGCCCGAGCCGCCCG	TG	del/inser	40	multiple	+	+	+	+	+	+	+	+	+	+	+	-	+	+	+	+	+	+	+	+	+	+	+	+	+	+	+	+	+	+	+	+	+	+	+	+	+	-	+	+	+	+	+
2111898	BP2000	GC	GCC	insertion	1	multiple	+	+	+	+	+	+	+	+	+	+	+	+	+	+	+	+	+	+	+	+	+	+	+	+	+	+	+	+	+	+	+	+	+	+	+	+	+	+	+	+	+	+	+
2132143	BP2018	TTG	TCCCTG	insertion	2	53-17	-	-	-	-	-	-	-	-	-	-	-	-	-	-	-	-	-	-	-	-	-	-	-	-	-	-	-	-	-	-	-	-	+	+	-	-	-	-	-	-	-	-	-
2194666	BP2075	GCCCGCCAAGCAGGAACCCGCCAAGCAGGAACCCGCCAAGCAGGAACCCGCCAAGCAGGAACCCGCCAAGCAGGAACCCGCCAAGCAGGAGCCCGCCAAGCAGGAACCCGCCAAGCAGG	GCCCGCCAAGCAGGAACCCGCCAAGCAGGAACCCGCCAAGCAGGAACCCGCCAAGCAGGAGCCCGCCAAGCAGGAACCCGCCAAGCAGG	deletion	34/15	multiple	+	-	-	-	-	-	-	-	-	-	-	-	-	-	-	-	-	-	-	-	-	-	-	-	-	+	-	+	-	+	-	-	-	-	-	-	-	-	-	-	-	-	-
2194720	BP2075	GCAGGAACCCGCCAAGC	GC	deletion	15	multiple	-	-	+	+	+	+	+	+	+	+	+	+	+	+	+	+	+	+	+	+	+	+	-	+	+	-	-	-	+	-	+	+	+	+	+	+	+	+	+	+	+	-	+
2241501	BP2118	CAT	CACT	insertion	1	82	-	-	-	-	-	-	-	-	-	-	-	-	-	-	-	-	-	-	-	-	-	-	-	-	-	-	-	-	-	-	+	-	-	-	-	-	-	-	-	-	-	-	-
2241646	BP2118	TAA	TGTGAACTGTCAA	insertion	10	all	+	+	+	+	+	+	+	+	+	+	+	+	+	+	+	+	+	+	+	+	+	+	+	+	+	+	+	+	+	+	+	+	+	+	+	+	+	+	+	+	+	+	+
2265235	BP2141	CC	CCCTGGTC	insertion	6	all	+	+	+	+	+	+	+	+	+	+	+	+	+	+	+	+	+	+	+	+	+	+	+	+	+	+	+	+	+	+	+	+	+	+	+	+	+	+	+	+	+	+	+
2299221	BP2180	GCC	GCCC	insertion	1	146	-	-	+	-	-	-	-	-	-	-	-	-	-	-	-	-	-	-	-	-	-	-	-	-	-	-	-	-	-	-	-	-	-	-	-	-	-	-	-	-	-	-	-
2361165	BP2232	CTG	CG	deletion	1	all	+	+	+	+	+	+	+	+	+	+	+	+	+	+	+	+	+	+	+	+	+	+	+	+	+	+	+	+	+	+	+	+	+	+	+	+	+	+	+	+	+	+	+
2591399	BP2450	ACCTGGC	AC	deletion	5	multiple	-	-	+	-	-	-	-	-	-	-	-	-	-	-	-	+	+	-	-	-	-	-	-	-	-	-	-	-	-	-	-	+	+	+	-	+	+	+	-	+	+	+	+
2591399	BP2540	AC	ACCTGGC	insertion	5	40-85
2647457	dnaJ	AAGCCGCCGCCCATGCCGCCGCCCATGCCGCCGCCCATGCCGCCGCCCATGCCGCCGCCCATGCCG	AC	deletion	27	all	+	+	+	+	+	+	+	+	+	+	+	+	+	+	+	+	+	+	+	+	+	+	+	+	+	+	+	+	+	+	+	+	+	+	+	+	+	+	+	+	+	+	+
2747341	BP2595	GCCCCCCCCCCCC	GCCCCCCCCC	deletion	1	multiple	-	-	-	+	+	-	+	-	-	+	-	-	+	+	+	+	-	-	+	-	-	-	-	-	+	-	-	+	-	+	+	-	-	+	+	-	-	-	-	-	-	-	+
2819280	BP2663	TTC	TC	deletion	1	152	-	-	-	-	-	-	-	-	-	-	-	-	-	-	-	-	-	-	-	-	-	-	-	-	-	-	-	-	-	-	-	-	-	-	+	-	-	-	-	-	-	-	-
3074179	BP2897	CT	C	deletion	1	IR2-end	-	-	-	-	-	-	-	-	-	-	-	-	-	-	-	-	-	-	-	-	-	-	-	-	-	-	-	-	-	-	-	-	-	-	-	-	-	+	+	+	+	+	+
3074606	BP2898	CC	CCAC	insertion	2	all	+	+	+	+	+	+	+	+	+	+	+	+	+	+	+	+	+	+	+	+	+	+	+	+	+	+	+	+	+	+	+	+	+	+	+	+	+	+	+	+	+	+	+
3117316	BP2928	TGCGGCGCGC	TC	deletion	7	all	+	+	+	+	+	+	+	+	+	+	+	+	+	+	+	+	+	+	+	+	+	+	+	+	+	+	+	+	+	+	+	+	+	+	+	+	+	+	+	+	+	+	+
3134425	BP2946	CCGCCCGCACCTGGGCGGCGCGCTGGGCGCGGCGC	CC	dele/inser	31	ptxp3	-	-	-	+	+	+	+	+	+	+	+	+	+	+	+	+	+	+	+	+	+	+	+	+	+	+	+	+	+	+	+	+	+	+	+	+	+	+	+	+	+	+	+
3242486	ilvD	GA	GAGCA	insertion	3	146	-	-	+	-	-	-	-	-	-	-	-	-	-	-	-	-	-	-	-	-	-	-	-	-	-	-	-	-	-	-	-	-	-	-	-	-	-	-	-	-	-	-	-
3291143	BP3090	CC	CCCGGC	insertion	4	all	+	+	+	+	+	+	+	+	+	+	+	+	+	+	+	+	+	+	+	+	+	+	+	+	+	+	+	+	+	+	+	+	+	+	+	+	+	+	+	+	+	+	+
3436723	BP3224	AC	ACC	insertion	1	multiple	-	-	-	+	+	+	+	+	+	+	+	+	+	+	+	+	+	+	+	+	+	-	-	+	-	+	+	+	+	+	+	+	+	+	+	+	+	+	+	+	+	+	+
3535025	copA	CC	Ccgccgc	insertion	5	136-138	+	+	-	-	-	-	-	-	-	-	-	-	-	-	-	-	-	-	-	-	-	-	-	-	-	-	-	-	-	-	-	-	-	-	-	-	-	-	-	-	-	-	-
3675805	BP3462	CGG	CGGAGG	insertion	3	161	-	-	-	-	-	-	-	-	-	-	-	-	-	-	-	-	-	-	-	-	-	-	-	-	-	-	-	-	-	-	-	-	-	-	-	-	-	-	-	-	-	-	-
3730994	BP3521	GGCGGCGCCGGTGCCGCCT	G	del	20	61	-	-	-	-	-	-	-	-	+	-	-	-	-	-	-	-	-	-	-	-	-	-	-	-	-	-	-	-	-	-	-	-	-	-	-	-	-	-	-	-	-	-	-
3758179	BP3546	ATGCA	AA	deletion	3	33-104	-	-	-	-	-	-	-	-	-	-	-	-	-	-	-	-	-	-	-	-	-	-	-	-	-	-	-	-	-	-	-	-	-	-	-	+	+	-	-	-	-	-	-
3779061	BP3565	TGGCA	TA	deletion	3	82	-	-	-	-	-	-	-	-	-	-	-	-	-	-	-	-	-	-	-	-	-	-	-	-	-	-	-	-	-	-	+	-	-	-	-	-	-	-	-	-	-	-	-
3793608	BP3580	C	CGGA	insertion	3	all	+	+	+	+	+	+	+	+	+	+	+	+	+	+	+	+	+	+	+	+	+	+	+	+	+	+	+	+	+	+	+	+	+	+	+	+	+	+	+	+	+	+	+
3974871	BP3762	GCC	GC	deletion	1	all	+	+	+	+	+	+	+	+	+	+	+	+	+	+	+	+	+	+	+	+	+	+	+	+	+	+	+	+	+	+	+	+	+	+	+	+	+	+	+	+	+	+	+
Intergenic Regions
43632	BP0041p	ACCCCCCC	ACCCCCC	deletion	1	clade 6	-	-	-	-	-	-	-	-	-	-	-	-	-	-	-	-	-	-	-	-	-	-	-	-	-	+	+	+	+	+	-	-	-	-	-	-	-	-	-	-	-	-	-
154997	serA promoter	ACCCCCCCCCC	ACCCCCCCC	deletion	1	136-138	+	+	-	-	-	-	-	-	-	-	-	-	-	-	-	-	-	-	-	-	-	-	-	-	-	-	-	-	-	-	-	-	-	-	-	-	-	-	-	-	-	-	-
444926	intergenic	AA	ACGTAAA	insertion	5	145-81	-	-	-	+	+	+	-	-	-	-	-	-	-	-	-	-	-	-	-	-	-	-	-	-	-	-	-	-	-	-	-	-	-	-	-	-	-	-	-	-	-	-	-
450343	BP0447p	GT	GTCCG	insertion	3	prn9	-	-	-	-	-	-	-	-	-	-	-	-	-	-	-	-	-	+	+	+	+	+	+	+	+	-	-	-	-	-	-	-	-	-	-	-	-	-	-	-	-	-	-
572131	BP0565p	TGGGGG	TGGGGGGG	insertion	1	clade4	-	-	-	-	-	-	-	-	-	-	-	-	-	-	-	+	+	-	-	-	-	-	-	-	-	-	-	-	-	-	-	-	-	-	-	-	-	-	-	-	-	-	-
617175	BP0612p	CG	CGG	insertion	1	all	+	+	+	+	+	+	+	+	+	+	+	+	+	+	+	+	+	+	+	+	+	+	+	+	+	+	+	+	+	+	+	+	+	+	+	+	+	+	+	+	+	+	+
617197	BP0612p	GC	GCC	insertion	1	multiple	-	-	-	+	+	+	+	+	+	+	+	+	+	+	-	+	+	+	-	+	-	+	-	-	-	+	+	+	+	+	+	+	+	+	+	+	+	+	+	-	+	-	+
1087344	intergenic	TA	TAA	insertion	1	all	+	+	+	+	+	+	+	+	+	+	+	+	+	+	+	+	+	+	+	+	+	+	+	+	+	+	+	+	+	+	+	+	+	+	+	+	+	+	+	+	+	+	+
1164002	intergenic	GTTT	GTT	deletion	1	2	-	-	-	-	-	-	-	-	-	-	-	-	-	-	-	-	-	-	-	-	-	-	-	-	-	-	-	-	-	-	-	-	-	-	-	-	-	+	-	-	-	-	-
1176541	fim2p	GGGGGGAGGG	GGGG	deletion	5	ptxp3	2g	-	-	+	+	+	+	+	+	+	+	+	+	+	+	+	+	+	+	+	+	+	+	+	+	+	+	+	+	+	+	+	+	+	+	+	+	+	+	+	+	+	+
1272424	BP1208p	CTTTTTTT	CTTTTTT	deletion	1	146	-	-	+	-	-	-	-	-	-	-	-	-	-	-	-	-	-	-	-	-	-	-	-	-	-	-	-	-	-	-	-	-	-	-	-	-	-	-	-	-	-	-	-
1647520	fim3p	ACC	ACCAT	insertion	2	40	-	-	-	-	-	-	-	-	-	-	-	-	-	-	-	-	-	-	-	-	-	-	-	-	-	-	-	-	-	-	-	-	-	-	-	-	-	-	-	-	-	-	-
1647526	fim3p	GCCCCCCCCCCCCC	GCCCCCCCCCC	deletion	2-8 bases	multiple	-	2	3	-	-	+	-	-	-	-	-	-	-	-	-	-	-	+	-	-	-	-	-	-	-	-	-	-	-	-	-	-	-	-	-	-	-	-	-	-	-	+	-
1647529	fim3p	CCCC	CCTCC	insertion	1 base	multiple	-	-	-	-	-	-	-	-	-	-	-	-	-	-	-	-	-	-	-	-	-	-	-	-	-	+	+	-	+	+	-	-	-	-	-	-	-	-	-	+	-	-	-
1672515	BP1594p	ACC	AC	deletion	1	all	+	+	+	+	+	+	+	+	+	+	+	+	+	+	+	+	+	+	+	+	+	+	+	+	+	+	+	+	+	+	+	+	+	+	+	+	+	+	+	+	+	+	+
1858025	BP1766p	CGGGGGGGGGG	CGGGGGGGGG	deletion	1	clade 7	-	-	-	-	-	-	-	-	-	-	-	-	-	-	-	-	-	-	-	-	-	-	-	-	-	-	-	-	-	-	+	+	+	+	-	-	-	-	-	-	-	-	-
2070096	1963p	CGCGGCGGGGCGTCAGCGCGGCGGCGGG	CGCGGCGGG	dele/inser	23	146	-	-	+	-	-	-	-	-	-	-	-	-	-	-	-	-	-	-	-	-	-	-	-	-	-	-	-	-	-	-	-	-	-	-	-	-	-	-	-	-	-	-	-
2244511	intergenic	GTGCCTGTCCCCACAGGGGGACTGGCACCCGCCAATTGCTTGCCTGTCCCCACTGGGGGACTGGCACCCGC	GTGCCTGTCCCCACTGGGGGACTGGCACCCGC	del/insertion		141-127	-	-	-	-	-	-	-	-	-	-	-	-	-	-	-	-	-	-	-	-	-	-	-	-	-	+	+	-	-	-	-	-	-	-	-	-	-	-	-	-	-	-	-
2282110	BP2159p	CTA	CA	deletion	1	136-138	+	+	-	-	-	-	-	-	-	-	-	-	-	-	-	-	-	-	-	-	-	-	-	-	-	-	-	-	-	-	-	-	-	-	-	-	-	-	-	-	-	-	-
2469697	intergenic	GGGGGGACTGGCACCCGCTGACTTGGCGCCTGTCCCCGCAGGGGGACTGGCACCCGC	GGGGGGACTGGCACCCGC	del/inser	35/5	15	-	-	-	-	-	-	-	+	-	-	-	-	-	-	-	-	-	-	-	-	-	-	-	-	-	-	-	-	-	-	-	-	-	-	-	-	-	-	-	-	-	-	-
2659534	BP2511p	TG	TGGCG	insertion	3	90	-	-	-	-	-	-	-	-	-	-	-	-	+	-	-	-	-	-	-	-	-	-	-	-	-	-	-	-	-	-	-	-	-	-	-	-	-	-	-	-	-	-	-
2996563	intergenic (after tRNA-Lys)	GCAAGGCCAGCAACAAGGCCAGCAA	GCAAGGCCAGCAA	deletion	12	prn9	-	-	-	-	-	-	-	-	-	-	-	-	-	-	-	-	-	+	+	+	+	+	+	+	+	-	-	-	-	-	-	-	-	-	-	-	-	-	-	-	-	-	-
2996742	intergenic	CGCCTG	CG	deletion	4	146	-	-	+	-	-	-	-	-	-	-	-	-	-	-	-	-	-	-	-	-	-	-	-	-	-	-	-	-	-	-	-	-	-	-	-	-	-	-	-	-	-	-	-
3041130	BP2863p	GA	GAA	insertion	1	multiple	+	+	+	+	+	+	+	+	+	+	+	+	+	+	+	+	+	+	+	+	+	+	+	+	+	+	+	+	+	+	+	+	+	+	+	+	+	+	+	-	-	-	+
3071847	BP2896p	ACC	ACCC	insertion	1	IR50-end	-	-	-	-	-	-	-	-	-	-	-	-	-	-	-	-	-	-	-	-	-	-	-	-	-	-	-	-	-	-	-	-	-	-	-	-	-	-	-	-	-	-	-
3125585	BP2936p	GG	GGAG	insertion	2	154	-	-	-	-	-	-	+	-	-	-	-	-	-	-	-	-	-	-	-	-	-	-	-	-	-	-	-	-	-	-	-	-	-	-	-	-	-	-	-	-	-	-	-
3140663	jlyA promoter	GCCCCCCCCCCCCC	GCCCCCCCCCCC	deletion	1	multiple	+	-	+	-	+	+	-	-	+	+	+	-	+	+	+	-	+	-	+	+	+	+	-	-	-	-	+	+	-	-	-	-	-	+	-	-	+	-	+	+	+	-	+
3310170	BP3110p	AC	AC	insertion	5	62	-	-	-	-	-	-	-	-	-	-	-	-	-	+	-	-	-	-	-	-	-	-	-	-	-	-	-	-	-	-	-	-	-	-	-	-	-	-	-	-	-	-	-
3462287	intergenic	GGCGCCTGCAAGATTTCATGGCGTCTGCCCGTGCGTG	CGCCTG	deletion	38	all	+	+	+	+	+	+	+	+	+	+	+	+	+	+	+	+	+	+	+	+	+	+	+	+	+	+	+	+	+	+	+	+	+	+	+	+	+	+	+	+	+	+	+
3665863	intergenic	AGGGG	AGGGGG	insertion	1	multiple	+	+	+	+	-	+	+	+	-	+	+	+	+	-	-	-	+	-	-	+	+	+	+	+	+	-	+	+	+	+	+	-	-	+	+	+	+	+	+	+	-	-	+
3699113	intergenic	GCGGGGACAGGCACCCTGAGAAGTCAGCGGGTGCCAGTCCCCCTTCGGGGACAGGCACCC	GCGGGGACAGGCACCC	inser/del		61-128	-	-	-	-	-	-	-	-	+	-	-	-	-	-	-	-	-	-	-	-	+	-	-	-	-	-	-	-	-	-	-	-	-	-	-	-	-	-	-	-	-	-	-
3846122	BP3642p	CA	CGA	insertion	1	all	+	+	+	+	+	+	+	+	+	+	+	+	+	+	+	+	+	+	+	+	+	+	+	+	+	+	+	+	+	+	+	+	+	+	+	+	+	+	+	+	+	+	+
3854288	BP3651p	AGGGGGGGG	AGGGGGGG	deletion	1	15	-	-	-	-	-	-	-	+	-	-	-	-	-	-	-	-	-	-	-	-	-	-	-	-	-	-	-	-	-	-	-	-	-	-	-	-	-	-	-	-	-	-	-
[truncated: 14 more columns]

## Sheet: IS
Gene locus	BP0270p	BP0550-552	BP0764	BP0935-6	BP0977p	BP1443p	BP1446	BP1591	BP1671	BP1837	BP1838p	BP1986-7	BP2232	BP2369	BP2461	BP2839	BP3160	BP3588	BP3764
Protein	hypothetical protein	Intergenic	LysR family transcriptional regulator	exported protein	oxidoreductase	hypothetical protein	enoly-CoA hydratase	methyl-accepting chemotaxis protein	short chain dehydrogenase	hypothetical protein	exported protein	MarR family transcriptional regulator	hypothetical protein	2-methylisocitrate dehydratase	transcriptional regulator	Exported protein	ABC transporter permease	acetylornithine deacetylase	ABC transporter permease
IR124		28		31	49	43						100				51
IR36		88		51	120	93						138				62
IR161		44		17	78	44						106				43
IR39		67		49	134	89						238				92
IR31		45		34	107	57						169				92
IR50		52		43	100	65						173				92
IR130		59		26	77	56						154				57
IR98		77		38	105	103						203				69
IR148		47		19	72	42						94				30
IR85		75		43	146	92						231				77
IR40		40		15	58	35						91				36
IR86		64		32	128	95						200				72
IR42		51		26	63	51					52	132				46
IR143		32		21	73	53					56	108				49
IR88		53		24	58	45					101	141				67
IR101		89		45	140	95						253				108
IR2		39		18	79	42						107				21
IR104		45		22	76	54						129				37
IR33		57		28	81	51						115				45
IR152		44		26	88	72						146				46
IR58		32		25	75	56			66			133				48
IR89		51		35	98	75						160				71
IR131		41		15	66	50						103				40
IR127		82		39	125	91						188				81
IR141		70		40	139	91						218				86
IR112		43		18	87	39	52					113				36
IR147		45		31	85	65	100					140				52
IR129		56		38	131	78						152				49
IR155		58		29	95	75						137				56
IR164		56		16	95	48						99				48
IR149		62		31	96	58						143				72
IR123		46		23	94	61						143				55
IR128		72		28	116	83						183				56
IR91		85		41	145	92						241				82
IR70		38		22	51	40						110				49
IR121		59		29	85	60						132	127			61	164	130
IR122		86		44	157	103						207	171			75	230	164
IR87		60		47	106	92						192		179		71
IR62		55		36	110	80						180				78
IR90		63		31	110	71						159				52
IR17		64		46	95	68						136			91	56
IR53		77		32	103	71						166				58
IR43		52		39	87	75						163				59
IR82		52		27	83	58						126				49	155
IR49		73		29	102	70						163				60
IR15		82		47	109	89						190				84
IR61		36		28	66	45						107				38
IR154		42		32	77	58						103				48
IR80		53		31	75	58						151				63
IR81	116	60		30	97	54						136				61
IR145		32		13	43	28				24		66				23	69
IR146		33	35	19	48	39						112				49
IR136		44		29		53		59				137				44			151
IR138		69		31		74		112				195				95			193
Tohama I
IS481 forward	Green cells
IS481 Reverse	Blue cells
numbers in each cell representing the number of reads supporting the IS

## Sheet: IS in IR142
Gene_ID	Protein	IR142	IS type
BP0102	putative penicillin-binding protein precursor	50	IS481 Forward
BP0764	probable LysR-family transcriptional regulator	39	IS481 Forward
BP0900	probable oxidoreductase	59	IS481 Forward
BP0904	serine/threonine protein phosphatase 1	53	IS481 Forward
BP1123	putative membrane protein	31	IS481 Forward
BP1716	probable glycoprotease	63	IS481 Forward
BP1830	hypothetical protein	56	IS481 Forward
BP1837	conserved hypothetical protein	53	IS481 Forward
BP2286	putative transcriptional regulator (MarR family)	45	IS481 Forward
BP2599	putative GntR-family transcriptional regulator	143	IS481 Forward
BP3588	putative peptidase	71	IS481 Forward
BP0977p	oxidoreductase	61	IS481 Reverse
BP1699	conserved hypothetical protein	10	IS481 Reverse
BP1772p	cold shock-like protein	16	IS481 Reverse
BP1974	transposase	49	IS481 Reverse
BP2228	alanine racemase, catabolic	84	IS481 Reverse
BP2407	putative L-allo-threonine aldolase	123	IS481 Reverse
BP2867	putative ABC transport proteins, ATP-binding component	59	IS481 Reverse
BP2882	putative lysR-family transcriptional regulator	33	IS481 Reverse
BP2907	adhesin (fhaL)	113	IS481 Reverse
BP3086	ATP-dependent protease heat shock protein	44	IS481 Reverse
BP3667	GntR family regulatory proteins	103	IS481 Reverse
