# Supplementary material for: Genomic epidemiology of Iranian Bordetella pertussis: 50 years after the implementation of whole cell vaccine
Source: Emerg Microbes Infect. 2019 Sep 22;8(1):1416–27. doi: 10.1080/22221751.2019.1665479 (PMC6764348; doi:10.1080/22221751.2019.1665479)
Supplement: Supplemental Material [file TEMI_A_1665479_SM4887.zip › supplemnetary_file_4_revision.xlsx]

## Sheet: Information
Supplementary File4
Details of deleted RDs in Iranian Isolates

## Sheet: final RD resutls
					ptxA2/prn1		ptxA1/prn1	ptxp3/fim3-1	Clade1						Calde 2		Unclade	Clade 3		Calde 4		Clade 5 (Prn9)								Clade 6					Clade 7				Calde 8
START	END	LENGTH	GENE	RD	IR136	IR138	IR146	IR145	IR81	IR80	IR154	IR15	IR61	IR49	IR112	IR147	IR87	IR90	IR62	IR121	IR122	IR70	IR91	IR123	IR149	IR128	IR164	IR155	IR129	IR141	IR127	IR131	IR89	IR58	IR82	IR43	IR53	IR17	IR152	IR33	IR104	IR2	IR101	IR88	IR143	IR42	IR85	IR40	IR86
43694	51015	7321	BP0041-BP0049																																							AB
77710	79440	1730	BP0080-BP0081		AB	AB	AB	AB	AB	AB	AB	AB	AB	AB	AB	AB	AB	AB	AB	AB	AB	AB	AB	AB	AB	AB	AB	AB	AB	AB	AB	AB	AB	AB	AB	AB	AB	AB	AB	AB	AB	AB	AB	AB	AB	AB	AB	AB	AB
164976	167398	2422	BP0166-BP0168						ab											AB	AB				AB	AB	AB			AB										ab		AB		AB
205689	207654	1965	BP0202-BP0203		AB	AB	AB	AB	AB	AB	AB	AB	AB	AB	AB	AB	AB	AB	AB	AB	AB	AB	AB	AB	AB	AB	AB	AB	AB	AB	AB	AB	AB	AB	AB	AB	AB	AB	AB	AB	AB	AB	AB	AB	AB	AB	AB	AB	AB
215574	217136	1562	BP0210-BP0211		AB	AB	AB	AB	AB	AB	AB	AB	AB	AB	AB	AB	AB	AB	AB	AB	AB	AB	AB	AB	AB	AB	AB	AB	AB	AB	AB	AB	AB	AB	AB	AB	AB	AB	AB	AB	AB	AB	ab	AB	AB	AB	AB	AB	AB
300792	303104	2312	BP0295-BP0297		AB	AB	AB	AB	AB	AB	AB	AB	AB	AB	AB	AB	AB	AB	AB	AB	AB	AB	AB	AB	AB	AB	AB	AB	AB	AB	AB	AB	AB	AB	AB	AB	AB	AB	AB	AB	AB	AB	AB	AB	AB	AB	AB	AB	AB
545673	549231	3558	BP0537-BP0540					AB			AB		ab		ab											ab																AB	AB						ab
586386	589527	3141	BP0579-BP0582		AB	AB	AB																																			AB
601834	603896	2062	BP0596-BP0597		AB	AB	AB	AB	AB	AB	AB	AB	AB	AB	AB	AB	AB	AB	AB	AB	AB	AB	AB	AB	AB	AB	AB	AB	AB	AB	AB	AB	AB	AB	AB	AB	AB	AB	AB	AB	AB	AB	AB	AB	AB	AB	AB	AB	AB
652229	654113	1884	BP0645-BP0646		AB	AB	AB	AB	AB	AB	AB	AB	AB	AB	AB	AB	AB	AB	AB	AB	AB	AB	AB	AB	AB	AB	AB	AB	AB	AB	AB	AB	AB	AB	AB	AB	AB	AB	AB	AB	AB	AB	AB	AB	AB	AB	AB	AB	AB
691532	693053	1521	BP0676- tRNA-Phe				AB	AB								AB			AB			AB												AB					AB			AB
752651	757404	4753	BP0739-BP0742		AB	AB	AB	AB			ab							ab	AB			AB		ab	ab	ab	ab	ab	ab			ab		ab					ab	ab	ab	AB	AB	ab		ab		AB	ab
900343	902209	1866	BP0865-BP867																																ab							AB						AB
947166	972066	24900	BP0910 -BP0934	3	AB	AB	AB	AB	AB	AB	AB	AB	AB	AB	AB	AB	AB	AB	AB	AB	AB	AB	AB	AB	AB	AB	AB	AB	AB	AB	AB	AB	AB	AB	AB	AB	AB	AB	AB	AB	AB	AB	AB	AB	AB	AB	AB	AB	AB
1168680	1171328	2648	BP1113-BP1114				AB						AB			AB																										AB		AB			AB
1174881	1176546	1665	BP1118-FIM2			AB	AB																																			AB
1193546	1206075	12529	BP1130-BP1142								ab															AB																	ab						AB
1193886	1206075	12189	BP1134-BP1142	5	AB	AB	AB	AB	AB	AB		AB	AB	AB	AB	AB	AB	AB	AB	AB	AB	AB	AB	AB	AB		AB	AB	AB	AB	AB	AB	AB	AB	AB	AB	AB	AB	AB	AB	AB	AB		AB	AB	AB	AB	AB
1222486	1243128	20642	BP1157-BP1177				AB															AB	AB	AB	AB	AB	AB	AB	AB
1436926	1439380	2454	BP1361-BP1363		AB		AB																	AB																	AB
1436927	1441522	4595	BP1361-BP1365																				ab		AB															ab							ab	AB
1460895	1463527	2632	BP1384-BP1385				AB	AB	AB	AB	AB	AB	AB	AB	AB	AB	AB	AB	AB	AB	AB	AB	AB	AB	AB		AB	AB	AB	AB	AB	AB	AB	AB	AB	AB	AB	AB	AB	AB	AB	AB	AB	AB		AB	AB	AB	AB
1566400	1568462	2062	BP1488-BP1489		AB	AB	AB	AB	AB	AB	AB	AB	AB	AB	AB	AB	AB	AB	AB	AB	AB	AB	AB	AB	AB	AB	AB	AB	AB	AB	AB	AB	AB	AB	AB	AB	AB	AB	AB	AB	AB	AB	AB	AB	ab	AB	AB	AB	ab
1569878	1572688	2810	BP1491-BP1493																			AB
1628823	1631523	2700	BP1549-BP1552		AB	AB
1713164	1715271	2107	BP1629-BP1630		AB	AB	AB	AB	AB	AB	AB	AB	AB	AB	AB	AB	AB	AB	AB	AB	AB	AB	AB	AB	AB	AB	AB	AB	AB	AB	AB	AB	AB	AB	AB	AB	AB	AB	AB	AB	AB	AB	AB	AB	AB	AB	AB	AB	AB
1734811	1740296	5485	BP1647-BP1653																																														AB
1740296	1743706	3410	BP1653-BP1656						ab		ab						ab					AB				ab				ab							ab	AB	ab			ab			ab		ab	AB
1895858	1899756	3898	BP1807-BP1810		AB	AB	AB	AB	AB	AB	AB	AB	AB	AB	AB	ab	AB	AB	AB	AB	AB	AB	AB	AB	AB	AB	AB	AB	AB	AB	ab		ab	AB	AB	AB	AB	AB	AB	AB	AB	AB	AB	AB	AB	AB	AB	AB	AB
1895958	1897871	1913	BP1807-BP1808
1956691	1958649	1958	BP1866-BP1869 (68)		AB																							AB														AB	AB
2013771	2018668	4897	BP1911-BP1914								ab																															AB
2049579	2074259	24680	BP1947-BP1968	10				AB	AB	AB	AB	AB	AB	AB	AB	AB	AB	AB	AB	AB	AB	AB	AB	AB	AB	AB	AB	AB	AB	AB	AB	AB	AB	AB	AB	AB	AB	AB	AB	AB	AB	AB	AB	AB	AB	AB	AB	AB	AB
2059963	2064292	4329	BP1955-BP1959		AB	AB	AB
2148497	2154503	6006	BPr01-03		AB	AB	AB	AB	AB	AB	AB	AB	AB	AB	AB	AB	AB	AB	AB	AB	AB	AB	AB	AB	AB	AB	AB	AB	AB	AB	AB	AB	AB	AB	AB	AB	AB	AB	AB	AB	AB	AB	AB	AB	AB	AB	AB	AB	AB
2228063	2229877	1814	BP2104-BP2105		AB	AB	AB	AB	AB	AB	AB	AB	AB	AB	AB	AB	AB	AB	AB	AB	AB	AB	AB	AB	AB	AB	AB	AB	AB	AB	AB	AB	AB	AB	AB	AB	AB	AB	AB	AB	AB	AB	ab	AB	AB	AB	AB	AB	AB
2258973	2261151	2178	BP2135-BP2137		AB	AB	AB	AB	AB	AB	AB	AB	AB	AB	AB	AB	AB	AB	AB	AB	AB	AB	AB	AB	AB	AB	AB	AB	AB	AB	AB	AB	AB	AB	AB	AB	AB	AB	AB	AB	AB	AB	AB	AB	AB	AB	AB	AB	AB
2281265	2288712	7447	BP2159-BP2166																			ab																				AB
2441745	2448875	7130	BPr04-06-BP2316		AB	AB	AB		AB	AB	AB	AB	AB		AB	AB	AB	AB	AB	AB	AB		AB	AB	AB	AB	AB	AB	AB	AB	AB	AB		AB	ab	AB	AB	AB	AB	AB	AB		AB	AB	AB	AB	AB	AB	AB
2728965	2731446	2481	BP2577-BP2579		AB	AB	AB	AB	AB	AB	AB	AB	AB	AB	AB	AB	AB	AB	AB	AB	AB	AB	AB	AB	AB	AB	AB	AB	AB	AB	AB	AB	AB	AB	AB	AB	AB	AB	AB	AB	AB	AB	AB	AB	AB	AB	AB	AB	AB
2821192	2824415	3223	BP2666-FHAS																			AB		ab															ab			AB
2837545	2839355	1810	BP2672-BP2673		AB	AB	AB	AB	AB	AB	AB	AB	AB	AB	AB	AB	AB	AB	AB	AB	AB	AB	AB	AB	AB	AB	AB	AB	AB	AB	AB	AB	AB	AB	AB	AB	AB	AB	AB	AB	AB	AB	AB	AB	AB	AB	AB	AB	AB
2887005	2891887	4882	BP2721-BP2724			AB			ab	ab	AB	AB	AB	AB	ab	ab		AB	AB	AB	AB									ab	ab	ab	ab	ab	AB	AB	AB	AB	ab	ab	ab	AB	AB	ab	ab	ab	ab	AB	ab
2996925	3000012	3087	BP2819-BP2821		AB	AB						AB										AB		AB													AB		AB			AB			ab		AB	AB
2999252	3014384	15132	BP2821-BP2839																																								AB
3232332	3239301	6969	BPr07-BPr09		AB	AB	AB	AB	AB	AB	AB	AB	AB	AB	AB	AB	AB	AB	AB		AB	AB	AB	AB	AB	AB	AB	AB	AB	AB	AB	AB	AB	AB	AB	AB		AB	AB	AB	AB	AB	AB	AB	AB	AB	AB	AB	AB
3245612	3248852	3240	BP3046-BP3049																			AB															ab										ab
3359239	3361355	2116	BP3149-BP3150		AB	AB	AB	AB	AB	AB	AB	AB	AB	AB	AB	AB	AB	AB	AB	AB	AB	AB	AB	AB	AB	AB	AB	AB	AB	AB	AB	AB	AB	AB	AB	AB	AB	AB	AB	AB	AB	AB	AB	AB	AB	AB	AB	AB	AB
3397451	3399275	1824	BP3185-BP3186		AB	AB	AB	AB	AB	AB	AB	AB	AB	AB	AB	AB	AB	AB	AB	AB	AB	AB	AB	AB	AB	AB	AB	AB	AB	AB	AB	AB	AB	AB	AB	AB	AB	AB	AB	AB	AB	AB	AB	AB	AB	AB	AB	AB	AB
3427878	3432248	4370	BP3216-BP3220		AB	AB	AB	AB	AB	AB	AB	AB	AB	AB	ab	ab	AB	AB	AB	AB	AB	AB	AB	AB	AB	AB	ab	ab	ab	ab	ab	ab	ab	ab	AB	AB	AB	AB	ab	ab	ab	AB	AB	ab	ab	ab	ab	AB	ab
3475191	3478697	3506	BP3257-BP3260		AB	AB	AB	AB	AB	AB	AB	AB	AB	AB	AB	AB	AB	AB	AB	AB	AB	AB	AB	AB	AB	AB	ab	AB	AB	AB	AB	AB	AB	AB	AB	AB	AB	AB	AB	AB	AB	AB	AB	AB	AB	AB	AB	AB	AB
3530822	3533680	2858	BP3311-BP3313		AB	AB	AB	AB	AB	AB		AB	AB	AB	AB	AB	AB	AB	AB	AB	AB	AB	AB	AB	AB	AB	AB	AB	AB	AB	ab	AB	AB	AB	AB	AB	AB	AB	AB	AB	AB	AB	AB	AB	AB	AB	AB	AB	AB
3530842	3544976	14134	BP3311-BP3318								AB
3614392	3617320	2928	BP3406-3408		AB	AB	AB	AB	AB	AB	AB	AB	AB	AB	AB	AB	AB	AB	AB	AB	AB	AB	AB	AB	AB	AB	AB	AB	AB	AB	AB	AB	AB	AB	AB	AB	AB	AB	AB	AB	AB	AB	AB	AB	AB	AB	AB	AB	AB
3728364	3730308	1944	BP3519-BP3520		AB	AB	AB	AB	AB	AB	AB	AB	AB	AB	AB	AB	AB	AB	AB	AB	AB	AB	AB	AB	AB	AB	AB	AB	AB	AB	AB	AB	AB	AB	AB	AB	AB	AB	AB	AB	AB	AB	AB	AB	AB	AB	AB	AB	AB
4013878	4015474	1596	BP3810-BP3811		AB	AB	AB	AB	AB			AB		AB		AB	AB									AB	AB					AB		AB	AB	AB	AB	AB	AB	AB				AB			AB	AB
4009837	4015474	5637	BP3806-BP3811							AB	AB		AB		AB			AB	AB	AB	AB	AB	AB	AB	AB			AB	AB	AB	AB		AB								AB	AB	AB		AB	AB			AB
[truncated: 9 more columns]

## Sheet: gene functions
locus name	functional category		name	protein
BP0041	phage-related or transposon-related		-	transposase
BP0042	pseudogenes		-	putative lipase (Pseudogene)
BP0043	cell surface		-	putative exported protein
BP0044	regulation		-	transcriptional regulator
BP0045	cell surface		-	putative membrane protein
BP0046	pseudogenes		-	probable malate/L-lactate dehydrogenase (Pseudogene)
BP0047	amino acid biosynthesis		metX	homoserine-ortho-acyltransferase
BP0048	conserved hypothetical		-	conserved hypothetical protein
BP0049	phage-related or transposon-related		-	transposase
BP0080	phage-related or transposon-related		-	transposase
BP0081	pseudogenes		-	transposase for IS1002 (pseudogene)
BP0166	phage-related or transposon-related		-	transposase
BP0167	pseudogenes		-	C-terminal region of a probable ABC transporter, ATP-binding protein (Pseudogene)
BP0168	cell surface		-	putative membrane protein
BP0202	phage-related or transposon-related		-	transposase
BP0202A	pseudogenes		-	transposase (pseudogene)
BP0203	phage-related or transposon-related		-	transposase
BP0210	phage-related or transposon-related		-	transposase
BP0211	phage-related or transposon-related		-	transposase
BP0295	phage-related or transposon-related		-	transposase
BP0296	unknown		-	hypothetical protein
BP0297	phage-related or transposon-related		-	transposase
BP0537	phage-related or transposon-related		-	transposase
BP0538	small molecule degradation		-	arginase
BP0539	small molecule degradation		-	ornithine aminotransferase
BP0540	phage-related or transposon-related		-	transposase
BP0579	central/intermediary metabolism		maiA	maleate cis-trans isomerase
BP0580	pseudogenes		-	probable hydrolase (Pseudogene)
BP0581	conserved hypothetical		-	conserved hypothetical protein
BP0582	miscellaneous		-	putative isochorismatase
BP0596	cell surface		-	putative membrane protein
BP0597	cell surface		-	putative membrane protein
BP0645	phage-related or transposon-related		-	transposase
BP0646	phage-related or transposon-related		-	transposase
BP0676	phage-related or transposon-related		-	transposase
BP0739	phage-related or transposon-related		-	transposase
BP0739A	pseudogenes		-	transposase (pseudogene)
BP0740	unknown		-	hypothetical protein
BP0741	regulation		-	putative transcriptional regulator
BP0742	pseudogenes		-	transposase (Pseudogene)
BP0865	cofactor biosynthesis		ispD	4-diphosphocytidyl-2c-methyl-D-erythritol synthase
BP0866	cofactor biosynthesis		ispF	2C-methyl-D-erythritol 2,4-cyclodiphosphate synthase
BP0867	phage-related or transposon-related		-	transposase
BP0910A	pseudogenes		-	N-terminal region of a putative decarboxylase (pseudogene)
BP0911	miscellaneous		-	putative decarboxylase
BP0912	pseudogenes		-	LysR-family transcriptional regulator (Pseudogene)
BP0913	cell surface		-	putative exported protein
BP0914	transport/binding proteins		-	probable inner membrane component of binding-protein-dependent transport system
BP0915	transport/binding proteins		-	probable inner membrane component of binding-protein-dependent transport system
BP0916	pseudogenes		-	putative ATP-binding protein of a transporter (Pseudogene)
BP0918	conserved hypothetical		-	conserved hypothetical protein
BP0919	small molecule degradation		gabD	putative succinate-semialdehyde dehydrogenase [NADP+]
BP0920	cell surface		-	putative exported protein
BP0921	small molecule degradation		citB	citrate utilization protein B
BP0922	conserved hypothetical		-	conserved hypothetical protein
BP0923	conserved hypothetical		-	conserved hypothetical protein
BP0924	regulation		-	putative transcriptional regulator
BP0925	miscellaneous		-	putative fumarylacetoacetate-family hydrolase
BP0926	conserved hypothetical		-	conserved hypothetical protein
BP0927	cell surface		-	putative exported protein
BP0928	regulation		-	LysR-type transcriptional regulator
BP0929	cell surface		-	putative membrane protein
BP0930	miscellaneous		-	putative CoA ligase
BP0931	cell surface		-	putative exported protein
BP0932	conserved hypothetical		-	conserved hypothetical protein
BP0933	pseudogenes		-	conserved hypothetical protein (Pseudogene)
BP0934	unknown		-	hypothetical protein
BP1113	pseudogenes		-	putative competence protein (Pseudogene)
BP1114	pseudogenes		-	transposase (Pseudogene)
BP1118	phage-related or transposon-related		-	transposase
BP1119	pathogenicity		fim2	serotype 2 fimbrial subunit precursor
BP1130	phage-related or transposon-related		-	transposase
BP1131	cell surface		-	putattive exported protein
BP1132	miscellaneous		-	probable short-chain dehydrogenase
BP1134	phage-related or transposon-related		-	transposase
BP1135	pseudogenes		ssiD	alpha-ketoglutarate-dependent taurine dioxygenase (Pseudogene)
BP1136	macromolecule synthesis/modification		fecI	probable RNA polymerase sigma factor FecI
BP1137	regulation		fecR	putative signal transduction protein
BP1138	pathogenicity		bfrH	putative ferric siderophore receptor
BP1139	adaptation		-	putative iron uptake protein
BP1140	pseudogenes		-	putative iron uptake protein (Pseudogene)
BP1141	adaptation		-	putative iron uptake protein
BP1142	phage-related or transposon-related		-	transposase
BP1157	phage-related or transposon-related		-	transposase
BP1158	miscellaneous		-	putative dioxygenase
BP1159	small molecule degradation		-	putative 2-pyrone-4,6-dicarboxylic acid hydrolase
BP1160	cell surface		-	putative lipoprotein
BP1161	miscellaneous		-	putative racemase
BP1162	regulation		-	probable LysR-family transcriptional regulator
BP1163	miscellaneous		-	probable short-chain dehydrogenase
BP1164	cell surface		-	putative membrane protein
BP1165	transport/binding proteins		-	sodium/solute symporter
BP1165A	cell surface		-	putative membrane protein
BP1166	cell surface		ldcA	putative muramoyltetrapeptide carboxypeptidase
BP1167	miscellaneous		-	putative adolase
BP1168	regulation		-	LysR-family transcriptional regulator
BP1169	miscellaneous		-	putative oxidoreductase
BP1170	cell surface		-	putative exported protein
BP1171	conserved hypothetical		-	conserved hypothetical protein
BP1172	pseudogenes		-	putative membrane protein (Pseudogene)
BP1174	unknown		-	hypothetical protein
BP1175	cell surface		-	putative exported protein
BP1176	small molecule degradation		aruE	putative succinylglutamate desuccinylase
BP1177	phage-related or transposon-related		-	transposase
BP1361	phage-related or transposon-related		-	transposase
BP1362	transport/binding proteins		-	putative amino-acid ABC transporter, ATP-binding protein
BP1363	transport/binding proteins		-	putative amino-acid ABC transporter, permease protein
BP1364	transport/binding proteins		-	putative amino-acid ABC transporter, periplasmic amino acid-binding protein
BP1365	phage-related or transposon-related		-	transposase for IS1663
BP1384	cell processes		cheD	methyl-accepting chemotaxis protein I
BP1385	cell processes		cheM	methyl-accepting chemotaxis protein II
BP1488	cell surface		-	putative membrane protein
BP1489	cell surface		-	putative membrane protein
BP1491	phage-related or transposon-related		-	transposase
BP1492	unknown		-	hypothetical protein
BP1493	phage-related or transposon-related		-	transposase
BP1549	macromolecule synthesis/modification		dnaX	DNA polymerase III subunit Tau
BP1550	conserved hypothetical		-	conserved hypothetical protein
BP1551	macromolecule synthesis/modification		recR	recombination protein RecR
BP1552	phage-related or transposon-related		-	transposase
BP1629	cell surface		wbpO	capsular polysaccharide biosynthesis protein
BP1630	cell surface		tviC	capsular polysaccharide biosynthesis protein
BP1647	phage-related or transposon-related		-	transposase
BP1648	pseudogenes		-	putative branched chain amino acid transport permease (Pseudogene)
BP1649	transport/binding proteins		livG	high-affinity branched-chain amino acid transport, ATP-binding protein
BP1650	transport/binding proteins		livF	high-affinity branched-chain amino acid transport, ATP-binding protein
BP1651	regulation		-	putative TetR-family transcriptional regulator
BP1652	miscellaneous		-	putative oxidoreductase (Partial)
BP1653	phage-related or transposon-related		-	transposase
BP1654	cell surface		wcbQ	putative capsular polysaccharide biosynthesis protein
BP1655	miscellaneous		wcbP	putative oxidoreductase
BP1656	phage-related or transposon-related		-	transposase
BP1807	phage-related or transposon-related		-	transposase
BP1808	small molecule degradation		paaG	probable enoyl-CoA hydratase
BP1809	phage-related or transposon-related		-	transposase
BP1810	phage-related or transposon-related		-	transposase
BP1866	phage-related or transposon-related		-	transposase
BP1867	pseudogenes		-	conserved hypothetical protein (Pseudogene)
BP1868	pseudogenes		-	putative cytochrome (Pseudogene)
BP1869	phage-related or transposon-related		-	transposase (partial)
BP1911	phage-related or transposon-related		-	transposase
BP1912	conserved hypothetical		-	conserved hypothetical protein
BP1913	amino acid biosynthesis		ask	aspartokinase
BP1914	phage-related or transposon-related		-	transposase for IS1663
BP1947	phage-related or transposon-related		-	transposase
BP1948	transport/binding proteins		-	branched-chain amino acid-binding protein
BP1949	transport/binding proteins		-	putative permease component of branched-chain amino acid transport system
BP1950	transport/binding proteins		-	putative ATP-binding component of branched-chain amino acid ABC transporter
BP1951	transport/binding proteins		-	putative ATP-binding component of ABC transporter
BP1952	pseudogenes		-	putative cytochrome (Pseudogene)
BP1953	miscellaneous		-	probable oxidoreductase
BP1954	miscellaneous		-	putative monooxygenase
BP1955	central/intermediary metabolism		maiA	maleate cis-trans isomerase
BP1956	pseudogenes		-	probable alpha/beta hydrolase (Pseudogene)
BP1957	conserved hypothetical		-	conserved hypothetical protein
BP1958	miscellaneous		-	putative isochorismatase
BP1959	phage-related or transposon-related		-	transposase for IS1663
BP1960	pseudogenes		-	probable aldehyde dehydrogenase (Pseudogene)
BP1961	energy metabolism		-	putative flavocytochrome
BP1962	pathogenicity		bfrI	putative ferrisiderophore receptor
BP1963	pseudogenes		-	putative transcriptional regulator (Pseudogene)
BP1965	cell surface		-	putative exported protein
BP1966	pseudogenes		-	putative sulfatase (Pseudogene)
BP1968	pseudogenes		-	fusion between a transposase and a C-terminal portion of a regulatory protein (Pseudogene)
BP2104	phage-related or transposon-related		-	transposase
BP2105	phage-related or transposon-related		-	transposase
BP2135	phage-related or transposon-related		-	transposase
BP2136	pseudogenes		-	putative acetyltransferase (pseudogene)
BP2137	phage-related or transposon-related		-	transposase
BP2159	pseudogenes		-	transposase (Pseudogene)
BP2160	pseudogenes		-	conserved hypothetical protein (pseudogene)
BP2161	cell surface		-	putative integral membrane protein
BP2162	cofactor biosynthesis		-	putative biotin synthesis protein
BP2163	conserved hypothetical		-	hypothetical protein
BP2164	cofactor biosynthesis		-	putative 8-amino-7-oxononanoate synthase
BP2165	cofactor biosynthesis		bioA	adenosylmethionine-8-amino-7-oxononanoate aminotransferase
BP2166	phage-related or transposon-related		-	transposase
BP2316	phage-related or transposon-related		-	transposase
BP2577	phage-related or transposon-related		-	transposase
BP2578	ribonucleotide biosynthesis		dnaS	deoxyuridine 5'-triphosphate nucleotidohydrolase
BP2579	phage-related or transposon-related		-	transposase
BP2666	phage-related or transposon-related		-	transposase
BP2667	pathogenicity		fhaS	adhesin
BP2672	phage-related or transposon-related		-	transposase
BP2673	phage-related or transposon-related		-	transposase
BP2721	phage-related or transposon-related		-	transposase for IS1663
BP2722	transport/binding proteins		-	putative membrane transport ATPase
BP2723	regulation		-	putative MerR-family transcriptional regulator
BP2724	phage-related or transposon-related		-	transposase
BP2819	phage-related or transposon-related		-	transposase
BP2820	central/intermediary metabolism		-	putative alcohol dehydrogenase
BP2821	phage-related or transposon-related		-	transposase
BP2822	conserved hypothetical		-	conserved hypothetical protein
BP2823	conserved hypothetical		-	conserved hypothetical protein
BP2824	conserved hypothetical		-	conserved hypothetical protein
BP2825	regulation		-	putative GntR-family transcriptional regulatory protein
BP2826	cell surface		-	putative exported protein
BP2827	unknown		-	hypothetical protein
BP2828	pseudogenes		-	conserved hypothetical protein (pseudogene)
BP2830	transport/binding proteins		-	putative ABC transport protein, inner mebrane component
BP2831	transport/binding proteins		-	ABC transport protein, inner membrane component
BP2832	transport/binding proteins		-	ABC transport protein, ATP-binding component
BP2833	pseudogenes		-	putative membrane protein (pseudogene)
BP2834	pseudogenes		-	transposase (Pseudogene)
BP2835	transport/binding proteins		-	ABC transport protein, Solute-binding component
BP2836	miscellaneous		-	putative DNA-binding protein
BP2837	regulation		-	putative MerR-family transcriptional regulator
BP2838	macromolecule synthesis/modification		-	putative hydrolase
BP2839	cell surface		-	exported protein, conserved
BP3046	phage-related or transposon-related		-	transposase
BP3047	conserved hypothetical		-	conserved hypothetical protein
BP3048	unknown		-	hypothetical protein
BP3049	phage-related or transposon-related		-	transposase
BP3149	cell surface		-	UDP-N-acetylglucosamine C4 epimerase
BP3150	cell surface		wbpO	polysaccharide biosynthesis protein
BP3185	phage-related or transposon-related		-	transposase
BP3186	phage-related or transposon-related		-	transposase
BP3216	phage-related or transposon-related		-	transposase for IS1663
BP3217	conserved hypothetical		-	conserved hypothetical protein
BP3218	cell surface		-	putative membrane protein
BP3219	cell surface		-	putative exported protein
BP3220	phage-related or transposon-related		-	transposase
BP3257	phage-related or transposon-related		-	transposase
BP3258	pseudogenes		-	putative exported protein (pseudogene)
BP3260	pseudogenes		-	transposase (Pseudogene)
BP3311	phage-related or transposon-related		-	transposase
BP3312	phage-related or transposon-related		-	transposase
BP3313	phage-related or transposon-related		-	transposase
BP3314	adaptation		-	putative blue copper protein
BP3315	adaptation		copA	copper resitance protein
BP3316	adaptation		copB	copper resistance protein
BP3317	miscellaneous		-	putative enoyl-CoA hydratase/isomerase
BP3318	pseudogenes		-	conserved hypothetical protein (Pseudogene)
BP3406	phage-related or transposon-related		-	transposase
BP3407	pseudogenes		-	transposase for IS1002 (pseudogene)
BP3408	phage-related or transposon-related		-	transposase
BP3519	phage-related or transposon-related		-	transposase
BP3520	phage-related or transposon-related		-	transposase
BP3806	phage-related or transposon-related		-	transposase
BP3807	amino acid biosynthesis		argJ	arginine biosynthesis bifunctional protein
BP3808	conserved hypothetical		-	conserved hypothetical protein
BP3809	conserved hypothetical		-	conserved hypothetical protein
BP3810	phage-related or transposon-related		-	transposase
